# Supplementary material for: Predicting base editing outcomes using position-specific sequence determinants
Source: Nucleic Acids Res. 2022 Mar 14;50(6):3551–64. doi: 10.1093/nar/gkac161 (PMC8989541; doi:10.1093/nar/gkac161)
Supplement: gkac161_Supplemental_Files [file gkac161_supplemental_files.zip]

Archive with 3 entries (3 files):
- Base Editor Manuscript Supplementaries NAR.pdf
- supplementary_table_5.xlsx
- supplementary_table_6.xlsx
