# Supplementary material for: Predicting base editing outcomes using position-specific sequence determinants
Source: Nucleic Acids Res. 2022 Mar 14;50(6):3551–64. doi: 10.1093/nar/gkac161 (PMC8989541; doi:10.1093/nar/gkac161)
Supplement: gkac161_Supplemental_Files [file gkac161_supplemental_files.zip › supplementary_table_5.xlsx]

## Sheet: Sheet1
SNP ID	SNP Sequence (forward)	SNP Base	Guide Sequence	SNP Pos in Guide Sequence	Base To Correct	Targets Reverse
rs137854494	CAAAATCAAGAAGATGCTGCCTGTGCGTCCCCCAGGGGCAGGGGGGCTGCC	C	CTGTGCGTCCCCCAGGGGCA	6	C	FALSE
rs121909184	ACAGATCACCGTCCTGCTGGGCCACGACGGTGCCGGGAAGACCACCACCCT	G	ACCGTCGTGGCCCAGCAGGA	6	C	TRUE
rs128624216	ATCGCCCTCCCTGCTACCTTCGTCAGCAGTGCCATCCGTTACCTGGAGGGC	G	CACTGCTGACGAAGGTAGCA	6	C	TRUE
rs1057519772	CCGGGAGCCCCCGTTCTATATCATCGCTGAGTTCATGACCTACGGGAACCT	G	CTCAGCGATGATATAGAACG	6	C	TRUE
rs1057519772	CCGGGAGCCCCCGTTCTATATCATCGCTGAGTTCATGACCTACGGGAACCT	G	TCAGCGATGATATAGAACGG	5	C	TRUE
rs746136472	GGACTTGGAACTTTTGATGCTTGTTCAATTAGTGAAGAATTGGCTTATGGA	C	TTGTTCAATTAGTGAAGAAT	6	C	FALSE
rs879253787	TTTGGAGACCCCCTCATCTGTGACAGCCAGGTGTCCACTGGGGACACCAGG	G	CCTGGCTGTCACAGATGAGG	6	C	TRUE
rs761413864	TAAGGGAGCCAATATCCACATGTCAGCTAAGGTATTCTGTCCTTTCTTGCA	G	CTTAGCTGACATGTGGATAT	6	C	TRUE
rs121918381	GGATTTGGACCCTGAGGTCAGACCAGCTTCAGCCGTGGCTGCCTGAGACCT	G	CTGAAGCTGGTCTGACCTCA	7	C	TRUE
rs398124629	ACCATTTTCCACAGTGGTCCCGTTAGAAACATTCTATGAGCCAGGAGAAGA	G	TGTTTCTAACGGGACCACTG	6	C	TRUE
rs199476384	GCAGAGCGTTCAGGCCGCGGGCCATCTGGGGACTCCCTGATGGAGCTGGAT	C	GCCATCTGGGGACTCCCTGA	6	C	FALSE
rs397509397	GTTCCATCCCCAAAAGGAGGCTGAAGATCAGCACAATAAGATCCTATATCG	G	GCTGATCTTCAGCCTCCTTT	7	C	TRUE
rs397509397	GTTCCATCCCCAAAAGGAGGCTGAAGATCAGCACAATAAGATCCTATATCG	G	CTGATCTTCAGCCTCCTTTT	6	C	TRUE
rs397507473	GGACAAAGAATTGGATCTGGATCATCTGGAACAGTCTACAAGGGAAAGTGG	C	ATCATCTGGAACAGTCTACA	6	C	FALSE
rs397516904	CTGCTTTTCCAGGGTTTCCGCTGTCGAACATGTGGTTATAAATTTCACCAG	G	ATGTTCGACAGCGGAAACCC	6	C	TRUE
rs80357254_0	GGAACATCACCTTAGTGAGGAAACAGAATGTTCTGCTAGCTTGTTTTCTTC	G	AACATTCTGTTTCCTCACTA	7	C	TRUE
rs80357258	TACCAGTGCCAGGAGCTGGACACCTGCCTGATACCCCAGATCCCCCACAGC	G	TCAGGCAGGTGTCCAGCTCC	6	C	TRUE
rs397507921_0	CCAAGTTCCCTCTGCGTGTTCTCATGAACAGGTATGTGTTTGTCTACAATA	G	CTGTTCATGAGAACACGCAG	6	C	TRUE
rs80358840_0	AGATAGTACCAAGCAAGTCTTTTCCGAAGTATTGTTTAAAAGTAACGAACA	G	TACTTCGGAAAAGACTTGCT	6	C	TRUE
rs397514377	CTTGTTGACCGCTACCGTAAACACAGCCTCTACTTTGAGGCAGCATTCGAT	G	AGAGGCTGTGTTTACGGTAG	6	C	TRUE
rs28935478	AGCACCATCCCTGAGCTCATTAACTGCCATCAGCACAACTCTGCAGGTGAG	G	TGATGGCAGTTAATGAGCTC	7	C	TRUE
rs28935478	AGCACCATCCCTGAGCTCATTAACTGCCATCAGCACAACTCTGCAGGTGAG	G	GATGGCAGTTAATGAGCTCA	6	C	TRUE
rs137852819	TGAGCTCGTGTGCACAGCCCCACAGCGGGTCCCTGTCTCCTGGGTCTATTA	C	CACAGCGGGTCCCTGTCTCC	6	C	FALSE
rs751325113	GAGCTGGAGGGGAAACGAACGGTGTCGAACGCCCGGGTGGAGGAGGTAGGC	C	GGTGTCGAACGCCCGGGTGG	6	C	FALSE
rs587783083	TTAATCAGCCACAATGATGTCCTAAGACTGTGTGACTTTGGTAAGTTAAAA	G	ACAGTCTTAGGACATCATTG	6	C	TRUE
rs132630261	CCTCTGCACACCCTTGCTCCCCAAGCACCCGTGAGTGAGAGGGCAAAGTAT	C	CCAAGCACCCGTGAGTGAGA	6	C	FALSE
rs1801178	GCCTGGCACCATTAAAGAAAATATCGTCTTTGGTGTTTCCTATGATGAATA	G	AAAGACGATATTTTCTTTAA	6	C	TRUE
rs397508412	AGATTTATGTTCTATGGAATCTTTTCATATTTAGGGGTAAGGATCTCATTT	C	TCTTTTCATATTTAGGGGTA	7	C	FALSE
rs774843953	CCCCGCGAAGCCATCAGTACTTTGTCTGACAACAATACATGGGTGAAACAC	C	CTTTGTCTGACAACAATACA	7	C	FALSE
rs774843953	CCCCGCGAAGCCATCAGTACTTTGTCTGACAACAATACATGGGTGAAACAC	C	TTTGTCTGACAACAATACAT	6	C	FALSE
rs786204770	ACCTCCCCGCTGCAGAAAGGGCTGTCGGCCGCCGGCTCCGCGGCGATGGCG	C	GCTGTCGGCCGCCGGCTCCG	6	C	FALSE
rs1057519776	TGGGGCCACCAACAGTACAGTCCTCGCCCTGATGACCTTGACCCCAGGTAA	G	CAGGGCGAGGACTGTACTGT	6	C	TRUE
rs121434362	TGCCCTTGTCCCTCCAGGAGATGGTGACCTGCACCTCAATGTGACGGCGGA	G	GCAGGTCACCATCTCCTGGA	7	C	TRUE
rs137854492	ATTAATGACCACAGCGGTCATCTCTGCCTGCGACCATGGTATAGTAGCCAA	G	GCAGGCAGAGATGACCGCTG	6	C	TRUE
rs754896795	AATAAAAGACCTTGGGCAGCTTGAAGAAAAGCTTGAAGACCTTGAAGAGCA	G	GCTTTTCTTCAAGCTGCCCA	7	C	TRUE
rs199473692	CATTCTGATGGATCCCAGTCCCGAGCATGCGCCCATATTTGGGCTGATGCA	C	CCGAGCATGCGCCCATATTT	6	C	FALSE
rs397514503	GCCGTTAGCCTGATCATCTTCACCTGCTACACCGCCTGGGTGATTCTCTTG	G	TGTAGCAGGTGAAGATGATC	6	C	TRUE
rs1057519518	GCCGCCTTCCAACCTCCGGAAATCCGATTTCTTCCACTTCGTGCTGGCGCT	G	GAAATCGGATTTCCGGAGGT	6	C	TRUE
rs587783602	ACTGTCCCTGTGCTGGTTTGCAGTGCGTGGGTTCATTCACCTGGTGATCGA	C	AGTGCGTGGGTTCATTCACC	5	C	FALSE
rs28939717	CCTGACTGCCACAGGTGTACAGGAAGCATTTGTCTTTTGTTGCTGGAAAGC	G	AAATGCTTCCTGTACACCTG	6	C	TRUE
rs4672457_1	CTCCTCTGCCTTGTAGGTCAGCTTGCGGATGCAGGAACCCCAGGTGTCCTG	C	CTTGCGGATGCAGGAACCCC	5	C	FALSE
rs574034197	CGGAGGTGCCCTGACACAGGACATCGCTGCCCACTTCTTCAGGGTGAGATG	G	GGCAGCGATGTCCTGTGTCA	6	C	TRUE
rs201309310	GGATTTACCGTGCTTTTAGCGTCCTGCACGAGCCATGGGGCGGACGCCAAT	G	CGTGCAGGACGCTAAAAGCA	5	C	TRUE
rs137854474	TATCCCTGGAGAGTACAGGTGCTTGCGTTATGATGGATTCATGGCATCTGA	C	CTTGCGTTATGATGGATTCA	5	C	FALSE
rs1064796452	CCAGACTACCTGGAGATAGCCATTTGCTGCATAGGGGTCTTCTTAATCGCC	G	TGCAGCAAATGGCTATCTCC	6	C	TRUE
rs1064797087	CCGGGCCCTCCGTTATTACTATGATGAAAACATTATGACCAAAGTGCACGG	G	TGTTTTCATCATAGTAATAA	7	C	TRUE
rs121909653	CGCCTCCCCGCACCCCAGTGCATCCGCAGAGACCTGGCTGCTCGGAACATT	G	TCTGCGGATGCACTGGGGTG	5	C	TRUE
rs747148416	CCGGGCAACCCGGGCAAGGGCAACTGCTGGACGCTGGACCCCGCGGCCGCA	G	TCCAGCAGTTGCCCTTGCCC	6	C	TRUE
rs121909337	CCAAGACATCAAGCCTTGCGTGATGCGAGGCTGCCGCCGCAGGCCCTCCTG	C	TGATGCGAGGCTGCCGCCGC	6	C	FALSE
rs1085307966	TACGACGACCCGGGCAAGGGCAACTGCTGGATGCTGGACCCGTCGAGCGAC	G	TCCAGCAGTTGCCCTTGCCC	6	C	TRUE
rs879253772	CAGGCAGTTAACACTTAATGAAATTCACAGCTGGTTTACACGGACATTTGC	C	AAATTCACAGCTGGTTTACA	6	C	FALSE
rs121908046	GGCTACTTGCCTGTGGTCATCGATAGCTTCCATAATGCCTTCCGTGGTGAG	G	TGGAAGCTATCGATGACCAC	7	C	TRUE
rs118204440	TTGGTCCCCGCGCAGCCCCAGCTCAGCGTGTGCAACTGGGCGGTCATGGTA	G	CACGCTGAGCTGGGGCTGCG	5	C	TRUE
rs61726471	ACCATTCCCGTGCAGACCTTCTCCAGCCTGCAGATTCGAGGTCAGTACAGC	G	CAGGCTGGAGAAGGTCTGCA	5	C	TRUE
rs869312153	ACATCTTTTAACCAGGAGAGAATTGCTGATGTTGCTGGACCAGGGGGTTGG	C	ATTGCTGATGTTGCTGGACC	5	C	FALSE
rs5030764	ACCCGCCACCTTCTGCTGGCCAACAGCAGCCTTCAGTCCGTGCCCCCGGGA	G	GGCTGCTGTTGGCCAGCAGA	6	C	TRUE
rs121918407	AGGTATAAGAAGAGATTTCATAAGTCTGATGCAGACCAGAAAGGCTTTATT	C	AAGTCTGATGCAGACCAGAA	5	C	FALSE
rs180177324	CACCATGTCCTTGTTGGCAGCTAACGACTTGCTGGCTGGCCTGAGAGGGGA	G	CAAGTCGTTAGCTGCCAACA	6	C	TRUE
rs201305795	AAAGCAGACATCGCACTCATCAAAACTGACCACCAGGTAAGGGTGTTCTCG	C	CAAAACTGACCACCAGGTAA	6	C	FALSE
rs431905520	GGACCCCAAGGAGTCCATCAAGCAGCGTGAGCTGCTCCTGGAGGAACCAGA	C	GCAGCGTGAGCTGCTCCTGG	5	C	FALSE
rs576969206	TTTATTTATTTTATTTTTAAAGGTTCAATGAAGAGGCTAGAGGAGGAGATA	C	AGGTTCAATGAAGAGGCTAG	6	C	FALSE
rs147423300	GATGTCAACATCACCAATCTGGAATCTGAAATATGGTGAGGGATGGTGGTT	C	TGGAATCTGAAATATGGTGA	7	C	FALSE
rs121908277	TGCTGTACCAGCATCTGCTCCCTCTGCCAGCTGGAGAACTACTGCAACTAG	G	CTGGCAGAGGGAGCAGATGC	5	C	TRUE
rs200856070	CTCAATCCCTGTTGCTATGGAGACTGCCAATGGAACGGAGACCTGGTATGA	G	TTGGCAGTCTCCATAGCAAC	5	C	TRUE
rs199472934	CTGGGCGACCAGATAGGCAAACCCTGCAACAGCAGCGGCCTGGGCGGCCCC	G	TGTTGCAGGGTTTGCCTATC	6	C	TRUE
rs199473661	CTGGTCCGCCGGCTGCCGCAGCAAGCACGTGGGCCTCTGGGGGCGGCTGCG	C	GCAAGCACGTGGGCCTCTGG	6	C	FALSE
rs80358278	ACCTGTTTGTGTCTCCAGATTACATCGACAACCATCGGCTATGGTGACAAG	C	ACATCGACAACCATCGGCTA	5	C	FALSE
rs121908423	GTGCAGCCCGTGGTCACCCTGTACCGCTGGGACCTGCCCCAGCGCCTGCAG	G	CCAGCGGTACAGGGTGACCA	5	C	TRUE
rs879254999	CTAGATCTCCTCAGTGGCCGCCTCTGCTGGGTTGACTCCAAACTTCACTCC	G	CCCAGCAGAGGCGGCCACTG	6	C	TRUE
rs730880132	ATTGACAATGGGAAGCAGCGTGAGTCTGAGAGCCGGCTGGCGGATGCGCTG	C	TGAGTCTGAGAGCCGGCTGG	6	C	FALSE
rs267607223	GGTGCTGCCACACCGCTCTGAGTACGCACTGCTGCTTAACAACCTGGAGAA	G	AGTGCGTACTCAGAGCGGTG	5	C	TRUE
rs61748411	CCTGGACCCTAATGATTTTGACTTCGCGGTAACTGGGAGAGGGAGCCCCTC	G	ACCGCGAAGTCAAAATCATT	5	C	TRUE
rs78950939	GTGACTTGCCCGGAGCAGGACAAATGCCGCACCATCACCGGGATGTGCAAC	G	TGCGGCATTTGTCCTGCTCC	6	C	TRUE
rs397515900	GTGATGGTGGGGCAGCGGGTGGAGTCTGAGTGTGAAGTATCGGAGGAGGGG	C	GGAGTCTGAGTGTGAAGTAT	6	C	FALSE
rs730880622	CCTCCTGAAGCCGCCTGTGGTCAAGCGGTTCAAGGGCAAATGGGTGGACCT	C	TCAAGCGGTTCAAGGGCAAA	6	C	FALSE
rs730880622	CCTCCTGAAGCCGCCTGTGGTCAAGCGGTTCAAGGGCAAATGGGTGGACCT	C	CAAGCGGTTCAAGGGCAAAT	5	C	FALSE
rs397516121	TCCCTGATCCACTATGCCGGCATCGCGGACTACAACATCATTGGCTGGCTG	C	ATCGCGGACTACAACATCAT	5	C	FALSE
rs730880950	AACTTTACTGTGTTCCTCACAATGTCTGGGGAGAAACTTAAGGGTAAGGTC	C	AATGTCTGGGGAGAAACTTA	6	C	FALSE
rs730880950	AACTTTACTGTGTTCCTCACAATGTCTGGGGAGAAACTTAAGGGTAAGGTC	C	ATGTCTGGGGAGAAACTTAA	5	C	FALSE
rs104895503	CTCACAAACCTGGACTTGAGTATCAGCCAGATAGCTCGTGGATTGTGGATT	G	TCTGGCTGATACTCAAGTCC	6	C	TRUE
rs398124378	CTTCTACCCTTGTGTGGAAAGTTTTGCCATGAAGAGTGTGTCCAGAAGTAC	G	ATGGCAAAACTTTCCACACA	5	C	TRUE
rs587784156	TGTCCTGCCGGAGGGCGCTGTCAAAGCCAGTGCTTTTCCAAGCGCCAATAT	G	CTGGCTTTGACAGCGCCCTC	5	C	TRUE
rs142931246	GCGACGGCCATCCTCGCGGGCGTCTGCGCGCTGATCATATTTGAGGTAACT	G	CGCGCAGACGCCCGCGAGGA	5	C	TRUE
rs121918170	TGCCACTGCCATCGGGGACCCTCCAGATGTCATTATTGTTTCCAACCAAGA	G	GACATCTGGAGGGTCCCCGA	6	C	TRUE
rs863225277	CCTAATGCCATCATACTGTGTATTCGAGGTAAATCATATCAAAAGATTTTA	G	ACCTCGAATACACAGTATGA	5	C	TRUE
rs72556283	CATCCTATCCAGATCCTGGCTGATTGCCTCACGCTCCAGGTTGGTTTATTT	G	TGAGGCAATCAGCCAGGATC	6	C	TRUE
rs587777195	TGTATGTGTTTCTGAGTTAGGCATGCTTGCTCCAACACAGAGGACAGAAGG	C	GCATGCTTGCTCCAACACAG	6	C	FALSE
rs745949756	TTTTCTTTTCCCCCTAGTATTTCCAGCTTGGGGATGTTTGGCATCGACGAA	G	CCCAAGCTGGAAATACTAGG	7	C	TRUE
rs397514472	TACTTGCCCACCTGGCAGAAAATCTGCTTCTACAGTTGGGGCTGACAGACC	G	GAAGCAGATTTTCTGCCAGG	5	C	TRUE
rs1057523554	TATTACTTGCCTCTGAAAGTCATGTGCAACCAGTCTACAGCCACGACCCTC	G	TGGTTGCACATGACTTTCAG	7	C	TRUE
rs190521996	CAGAAAGAAAATATAAGACAAAAGTCTGTAGCAGATCTACGGAAAGAGTTT	C	AAAAGTCTGTAGCAGATCTA	7	C	FALSE
rs3025962	AAGTATGCCAAGTTGTCAGGAATTTGCATCAGCAAGTATTTACCATGCCAG	G	GATGCAAATTCCTGACAACT	5	C	TRUE
rs1057524139	GTCGACCCCCTGACTGCCGGTCCCCGCCTGGCTCGCTTCCCCTACCCGCCT	G	CAGGCGGGGACCGGCAGTCA	5	C	TRUE
rs104893776	TCTCCCTACCTGCCTGTCCTCAGGTGCATCCCCGAGGGCCTGCAGTGCTCG	G	GGATGCACCTGAGGACAGGC	6	C	TRUE
rs886039586	GGTGATGTCCCTCTTGGGACACTACGACAACTTCTTCTTTGCTGCCCATCT	G	AGTTGTCGTAGTGTCCCAAG	7	C	TRUE
rs886039586	GGTGATGTCCCTCTTGGGACACTACGACAACTTCTTCTTTGCTGCCCATCT	G	GTTGTCGTAGTGTCCCAAGA	6	C	TRUE
rs796053160	TCCGTCTTGCCAGGATTGGCCGAATGCTACGTCTGATCAAAGGAGCAAAGG	G	ACGTAGCATTCGGCCAATCC	7	C	TRUE
rs587781433	CCGGAGGCCCATCCTCACCATCATCGCACTGGAAGACTCCAGGTCAGGAGC	G	CAGTGCGATGATGGTGAGGA	6	C	TRUE
rs730882026_0	GACTGTACCACCATCCACTACAACTGCATGTGTAACAGTTCCTGCATGGGC	G	CATGCAGTTGTAGTGGATGG	5	C	TRUE
rs45509791	CTGGTCAGCCACATTCAGCTCCACTGCAAGCACAGCTACACCCTGCCAATC	G	GCTTGCAGTGGAGCTGAATG	6	C	TRUE
rs797045005	AAACGTGCCTTTGTTCACTGGTACGCTGGGGAGGGGATGGAGGAAGGTGAG	C	GTACGCTGGGGAGGGGATGG	6	C	FALSE
rs370231886	CTGGAGGCCCTGAACGGAGGCTTCAGTCTTTCTCGTATTCTTCGTACCGCC	G	AAAGACTGAAGCCTCCGTTC	6	C	TRUE
rs370231886	CTGGAGGCCCTGAACGGAGGCTTCAGTCTTTCTCGTATTCTTCGTACCGCC	G	AAGACTGAAGCCTCCGTTCA	5	C	TRUE
rs1057522004	TGCTCCGCCAACAGCAGCTGCGTAAGCACGCCAGGCTCCTTCTCCTGCGTC	G	CGTGCTTACGCAGCTGCTGT	5	C	TRUE
rs1249059283	TTCCCTCCCCAGGATCCTTCTTTCCGCCTCAGCCTGGCCTGGTGTGTGGGT	G	TGAGGCGGAAAGAAGGATCC	6	C	TRUE
rs113107803	TCCTACTGTCCACTCTGTGAAGTCCGCCAGTGTTGAGCTGAGCTGGTCTGA	G	CACTGGCGGACTTCACAGAG	7	C	TRUE
rs541910371	GACATCATCCCTCCTGTGGAGATCTGCTCTCTGCTAGCACTCTGCGCATGC	G	AGAGAGCAGATCTCCACAGG	7	C	TRUE
rs541910371	GACATCATCCCTCCTGTGGAGATCTGCTCTCTGCTAGCACTCTGCGCATGC	G	GAGAGCAGATCTCCACAGGA	6	C	TRUE
rs754637718	GTGTGGAAGAGATGCATCAACATTTAGTGAGGCATGGCAAAGGGTTTCCTG	A	CATTTAGTGAGGCATGGCAA	6	A	FALSE
rs779426136	GGACGAGGCCGACCTCCTTGGGGACTGCATTGCCATCATTGCCCAGGGAAG	T	AATGCAGTCCCCAAGGAGGT	6	A	FALSE
rs1311228469	TCAGCCCCCCTGGCCTCAGGGCGGGTAGATCGAGTTCCGGGACTTTGGGCT	T	ATCTACCCGCCCTGAGGCCA	5	A	FALSE
rs72653793	CTTCTACCCCTTCCCTGCCCAGACATGGATTCTCGTGACGCACGCACTCCA	T	ATCCATGTCTGGGCAGGGAA	5	A	FALSE
rs1064793877	AAGTACGCCCTCCTGGATGAATGCATCAGCGCCGTGAGCATCGACGTGGAA	T	CGCTGATGCATTCATCCAGG	6	A	FALSE
rs1064793877	AAGTACGCCCTCCTGGATGAATGCATCAGCGCCGTGAGCATCGACGTGGAA	T	GCTGATGCATTCATCCAGGA	5	A	FALSE
rs200620279	GCTGCAGTACTTGCAATTCACACTGACTGATATGGCAACAAGGCTGGTGGC	A	CACTGACTGATATGGCAACA	6	A	FALSE
rs761368190	ACCAATTCAAGCTATGAAGATATGGAGCGCTCAGCAGCTGTGGCCAAGCAG	A	TATGGAGCGCTCAGCAGCTG	6	A	FALSE
rs587779769	AGAGGCATCCTCACCCTGAAGTACCTCATCGAGCACGGCATCGTCACCAAC	T	CGATGAGGTACTTCAGGGTG	6	A	FALSE
rs28936688	GTGCTGGTCAAGAGCAACCTGCAGTATTGCATCGCCGACCTGGGTGAGCCG	A	GCAGTATTGCATCGCCGACC	6	A	FALSE
rs137853146	CACGTCCCCTCCTCTCGGGGGGCCATAGGCCCTGGACACAGGTGAGGCTAC	T	GCCTATGGCCCCCCGAGAGG	5	A	FALSE
rs121912423_1	GACCAACTCCATGGCTTCTGATAACTAGGTAGGGCGTTTTCCTACTCAAAA	T	TACCTAGTTATCAGAAGCCA	6	A	FALSE
rs180177198	TTCCTGGTTGGGGCCAATGGCATTTAGGGGCAGCGAGCCGTGGACATCGGG	A	CATTTAGGGGCAGCGAGCCG	6	A	FALSE
rs180177196	GAGCCTGGGGACTCCTTCCTGGTTGAGGCCAATGGCATTTGGGGGCAGCGA	A	TGGTTGAGGCCAATGGCATT	7	A	FALSE
rs180177196	GAGCCTGGGGACTCCTTCCTGGTTGAGGCCAATGGCATTTGGGGGCAGCGA	A	GGTTGAGGCCAATGGCATTT	6	A	FALSE
rs121908528	TCTCCTTCTACCTGGACATCAAGTGACTGGCCAACTTCTGGGGCTGTGACG	A	AAGTGACTGGCCAACTTCTG	6	A	FALSE
rs180177259	TTCTCCTTCTACCTGGACATCAAGTAGCTGGCCAACTTCTGGGGCTGTGAC	A	CAAGTAGCTGGCCAACTTCT	6	A	FALSE
rs886041781	CCCGCCTGCCAACACCTACCTGCCCTAGTACGGCGGCTATGGGGCCGGACA	T	GTACTAGGGCAGGTAGGTGT	6	A	FALSE
rs267606566	CTCCCTGCCCCCATACTCCCAGGAATAGCCTGGGTCCCCTGAATGGATCCA	T	AGGCTATTCCTGGGAGTATG	6	A	FALSE
rs267606569	ATCACGCCGCTGCTGCTCAACTACTACCAGTGCAAGCTGGTGGTCGAGGAG	A	CTACTACCAGTGCAAGCTGG	6	A	FALSE
rs137853205	GAAGCTGTCGGAAATCATGGAGAAGAGGCAGCTGGTTCCACTGGTGAGTGG	A	GAAGAGGCAGCTGGTTCCAC	5	A	FALSE
rs751804613	TCCATTGACCTGTCATGTATGGCAATAGATAGTATATCAAGGCAATAGTAG	T	TATCTATTGCCATACATGAC	6	A	FALSE
rs780420901	CTGGAGACCTTCATGGACACGTTGCTGGATGTGAAGACCACGTGCATCACG	T	ATCCAGCAACGTGTCCATGA	5	A	FALSE
rs281865467	AAAAGCTTCCTTACTCCTCAGATAATCACATCACTCACAGGATCATGCTTG	T	ATGTGATTATCTGAGGAGTA	6	A	FALSE
rs121913327	CCCTAGAACCAAATCCAGCAGACTGTAGGGTTCTAGTTTATCTTCAGAATC	T	ACCCTACAGTCTGCTGGATT	6	A	FALSE
rs28931577	GGCACGGCTGTCCAAGGAGCTGCAGACGGCGCAGGCCCGGCTGGGCGCGGA	A	GCAGACGGCGCAGGCCCGGC	5	A	FALSE
rs770810694	CCGAGCCGCCTTCTACGTGGCTGCCTAGCTGCTGGGGGCTGTGGCCGGAGC	T	CAGCTAGGCAGCCACGTAGA	6	A	FALSE
rs137852563	GACAGCTTGTACACGTGGTCAAGTGAGCCAAGGCCTTGCCTGGTAAGGAAA	A	AAGTGAGCCAAGGCCTTGCC	6	A	FALSE
rs1057518648	GAACTCAACATGGCCCATAACGCGGACGCCGCGGCCGCCGCCGGCACCCAC	A	GCGGACGCCGCGGCCGCCGC	5	A	FALSE
rs199422148	GACAAAACCCATTATCGCTGTGGCATAGTCCAGTTTGACCTTCATAAAACC	T	GGACTATGCCACAGCGATAA	6	A	FALSE
rs199422148	GACAAAACCCATTATCGCTGTGGCATAGTCCAGTTTGACCTTCATAAAACC	T	GACTATGCCACAGCGATAAT	5	A	FALSE
rs587781698	TGTTTTTGTCCTTAGTGATATTGACTAGAGTTTCAACAAAGTAGCTGAACG	T	AACTCTAGTCAATATCACTA	7	A	FALSE
rs879255368	CATCTTCCTCATCGGCATCATCGTGACCAATGTCCCAGAGGGTCTGCTGGC	A	ATCGTGACCAATGTCCCAGA	7	A	FALSE
rs886041431	TCCAGGAACAAGATCCTGATCTTCGAGCTGTTTGAGGAGACGGCCCTGGCT	A	CTTCGAGCTGTTTGAGGAGA	6	A	FALSE
rs1064793900	TTTGTTCCCTTTGTAGGTCATTAAATAGCTGATGAAAAAGGAATTCACTCT	T	AGCTATTTAATGACCTACAA	5	A	FALSE
rs797045379	TTCGTCTTCCATGATTATTGATGCCTAGATCTCAAGTAAGCTAATTTTCTT	T	GATCTAGGCATCAATAATCA	6	A	FALSE
rs797045351	CTATATTGCAGTTTTTCGGAGGCTGATACTTCTACATTCAGGCTTATAAAG	A	AGGCTGATACTTCTACATTC	7	A	FALSE
rs1085307917	GGTGCCCCGGCTGCATTGGCTGCTGATGGAGGATGCTGAGGGTCCCACCCC	A	CTGCTGATGGAGGATGCTGA	7	A	FALSE
rs879255241	GAGGGCTGCCTCTGCCACAAGAGAGTAGGAGTTCCAGGCCTTTCTGTCGAG	T	CTCCTACTCTCTTGTGGCAG	6	A	FALSE
rs587780035_1	ATTTGACTCCAAAGAGGAATCTAAGTAAAAGCTGGTATCCTTCTGTAGCCA	T	CTTTTACTTAGATTCCTCTT	6	A	FALSE
rs869025205	CATCCTGACCATGAACCTCCTGGAGTAGCATTCCCGGGGCCTGCAGGCCGT	T	ATGCTACTCCAGGAGGTTCA	6	A	FALSE
rs1165110929	GCTGGGGAACTGGAGCACAGCATCTACCTGCTGAGCCTCACGGACTCCAGC	A	CATCTACCTGCTGAGCCTCA	6	A	FALSE
rs121918287	GACTTCTTCTGTCCCTGGTGACCAGATGTCCCTGTTGGCTGTGGATGAGAT	A	CCAGATGTCCCTGTTGGCTG	5	A	FALSE
rs199476088	ATCCTCATCAAGAAAAATGGGAGTTACTGCATTGCTGACCTGGGCCTTGCT	A	GAGTTACTGCATTGCTGACC	6	A	FALSE
rs137852744	GTCCTAGTGAAAAATGATGGAACCTATGTTATTAGTGACTTTGGACTGTCC	A	ACCTATGTTATTAGTGACTT	5	A	FALSE
rs1085307160	CTTTATTTCCTTTATTTTAGCTTCGTAGAATCAAGAACGGCTATGTGCGTT	T	ATTCTACGAAGCTAAAATAA	6	A	FALSE
rs1085307362	GCAGAGGCTCGGCTTACTGCACAGTATGCTGAGGAAAGGATGGCTGAACTT	A	ACAGTATGCTGAGGAAAGGA	6	A	FALSE
rs886040849	GTCTGTTTCCACACCTGTCTCAGCCTAGATGACTTCAAAGTCTTGTAAAGG	T	CATCTAGGCTGAGACAGGTG	6	A	FALSE
rs397507617	CGAACCAAACCTATTTAAAACTCCATAAAGGAAACCATCTTATAATCAGCT	T	TCCTTTATGGAGTTTTAAAT	7	A	FALSE
rs276174913	TAGGAAGGCCATGGAATCTGCTGAATAAAAGGAACAAGGTTTATCAAGGGA	T	CTTTTATTCAGCAGATTCCA	6	A	FALSE
rs397514428	GGGCTGGTGACGGCGGCTCTCTATGAGCGCTTGTATGAGAGGGACTAGGAA	A	CTATGAGCGCTTGTATGAGA	6	A	FALSE
rs397514349	GAACCAGAACCTTGACATCTATGAATAGCAAGTGATGACTGCAGCCCAAAA	T	CTTGCTATTCATAGATGTCA	7	A	FALSE
rs1064797235	GTTAGGTGCCTGGATGACAAGTGGATAGTTTAAGCCGGTTCCTCAGATCCT	T	AAACTATCCACTTGTCATCC	6	A	FALSE
rs1064794711	CTGCAATTTATGTTCGCCTGCATCGAGGTGCAGCTCTTCAAGGTGGGGCAA	A	CATCGAGGTGCAGCTCTTCA	6	A	FALSE
rs587783361	TTGCATTGCCATGGAGAAGACCAAATAGGAGCAGCAGGCCAGCTGTACTTG	T	CTCCTATTTGGTCTTCTCCA	6	A	FALSE
rs104893700	TTCTCCAGCTCCCTGTTCTTCATCGAGGAGCCCCAGGACTGGACGTGCCGC	A	TCATCGAGGAGCCCCAGGAC	7	A	FALSE
rs116840786	GAGATTGACCTGGTGAACCGAGACCTCAAGAACATTAACGAGGACATAGTC	T	TCTTGAGGTCTCGGTTCACC	6	A	FALSE
rs779092602	CTGTGTGTCCCCTCCTATTACAGCCTAAAGATCCCTGTGCAGCTCCGATTT	T	TCTTTAGGCTGTAATAGGAG	6	A	FALSE
rs121964875	TTTCCCCCACCCCAGGTCTCCTCTTAGCTCTGCCAGGAGCCGGAGCCCTGC	A	CTCTTAGCTCTGCCAGGAGC	6	A	FALSE
rs1057519852	GCGCGGCTGGACGTGCGCGATGCCTAGGGCCGTCTGCCCGTGGACCTGGCT	A	TGCCTAGGGCCGTCTGCCCG	6	A	FALSE
rs387906918	CGGACGCGACCAGGCCAGGCCACCGACCCGCAGGAGACTGCGGCTGTCGGT	A	CACCGACCCGCAGGAGACTG	6	A	FALSE
rs398123065_1	GCCACTCTCCTGGCACCCAGGGGAATAACAGAAGCGGAAGATCGTCCTGGA	T	CTGTTATTCCCCTGGGTGCC	6	A	FALSE
rs397508500	CCTCCAAACCTCACAGCAACTCAAATAACTGGAATCTGAAGGTATGACAGT	T	CAGTTATTTGAGTTGCTGTG	6	A	FALSE
rs398123000	TTTTCAGGCCCTGAAGCAGAGACCATGATTTGTAGCTTTAAAGAAACAACC	T	AAATCATGGTCTCTGCTTCA	6	A	FALSE
rs1057520734	CATCCACCCCAGTGGCTCACTTAACTAAATGAACACACAAACTATGCATCC	T	CATTTAGTTAAGTGAGCCAC	6	A	FALSE
rs121912796	TGAATACTGTGCCAACTTTATGTGGAGTCTCATTGCTCAGGGAGTGAAATG	A	ATGTGGAGTCTCATTGCTCA	7	A	FALSE
rs121909136	CCCTGAAGGCTGAGCCTCCTTCCTGAGCTCCTGGACACCAGGTGGGTACTC	A	TTCCTGAGCTCCTGGACACC	7	A	FALSE
rs104893727	TTTCTTGGTATCCAATATAAATTTGATTGGTCCTGTTGGCTCGGAATGGCT	A	TTTGATTGGTCCTGTTGGCT	5	A	FALSE
rs104894484	GTGAGCATCATCATCTTCATCATGGATGCCAGCATCCACCTGGTGGGTGAC	A	CATGGATGCCAGCATCCACC	6	A	FALSE
rs878853394	TACTTCCACCATATCCCTCCGGGCCTAGGGCGCTGAGATTTCTGAAATGAA	T	GCCCTAGGCCCGGAGGGATA	6	A	FALSE
rs372504780	TGAACCGCCCTGGGAGGATGCCCACTAGGATGTCAGTACCAGCCCACAGGG	T	ATCCTAGTGGGCATCCTCCC	6	A	FALSE
rs786204762	ACATTAATGCCTGTGTTTATTACTGAGCTTCAAACTATGAAGGAATTGGCA	A	TACTGAGCTTCAAACTATGA	6	A	FALSE
rs886041991	CTGTGAAGCCTACAAACACCTAGGATAGACATCAAATTATTACTGGATAGA	T	TGTCTATCCTAGGTGTTTGT	6	A	FALSE
rs886039743	TTTAATTATGATGTCTTGATATAGGACCCTCGAGGCGTCCAGGGTCCCCCT	A	ATAGGACCCTCGAGGCGTCC	6	A	FALSE
rs121912946	CTTCCTGGGCCTCAGGGCTCCCCTGAGCAGAAGGGTGAGATGGTGAGTAGA	A	CCCTGAGCAGAAGGGTGAGA	6	A	FALSE
rs786205506	GTCCCTTGCTCTCAGGGTGAAAGTGATCCCAGCGGCCCTGCTGGTCCCACT	A	AGTGATCCCAGCGGCCCTGC	5	A	FALSE
rs1114167408	CTATAGGGTCCCTCTGGTCCTCGTGATCTCCCTGGCCCCCCTGGTGCACCT	A	CGTGATCTCCCTGGCCCCCC	5	A	FALSE
rs1131692320	CTCCAGGGTCCCCCTGGCTCTGCTGATGCTCCTGGCAAAGATGGACTCAAC	A	GCTGATGCTCCTGGCAAAGA	5	A	FALSE
rs72645333	CTTTAGGGTTTCAGTGGTTTGGATGATGCCAAGGGAGATGCTGGTCCTGCT	A	GATGATGCCAAGGGAGATGC	5	A	FALSE
rs1085307454	ATTCAGGGTGAAGCTGGTCCCCAAGAGCCCCGAGGCTCTGAAGGTCCCCAG	A	CAAGAGCCCCGAGGCTCTGA	5	A	FALSE
rs72648356	GAAGCTGGTCGTCCCGGTGAAGCTGATCTGCCTGGTGCCAAGGTGAGGCCC	A	AGCTGATCTGCCTGGTGCCA	6	A	FALSE
rs193922145	TGGTGCCCCTGGAGCTCCCGGTAGCTAGGGCGCCCCTGGCCTTCAGGGAAT	T	CCCTAGCTACCGGGAGCTCC	5	A	FALSE
rs67771061	CTGCAGGGGGCTCCTGGTGCCGAAGATTCCCCTGGACGAGACGGTTCTCCT	A	GAAGATTCCCCTGGACGAGA	5	A	FALSE
rs1135401953	GCTCCTGGCTTCCCTGGTGCCCGAGACCCCTCTGGACCCCAGGGCCCCGGC	A	CGAGACCCCTCTGGACCCCA	5	A	FALSE
rs72645334	TTTGGATGGTGCCAAGGGAGATGCTAGTCCTGCTGGTCCTAAGGTAAGAGG	A	TGCTAGTCCTGCTGGTCCTA	5	A	FALSE
rs72651661	TCCTCCTGGCCCTGCTGGTGCCCCTAGTGACAAGGTGAGGTGGCCGCCTCC	A	CCCCTAGTGACAAGGTGAGG	6	A	FALSE
rs1114167410	CTTGTCTTCTTCATCTCTCTCCAGGATGCTCGAGGATTGCCCGGAACAGCT	A	CAGGATGCTCGAGGATTGCC	5	A	FALSE
rs121912901	GTTCAAGGTGGAAAAGGTGAACAGGATCCCCCTGGTCCTCCAGGCTTCCAG	A	CAGGATCCCCCTGGTCCTCC	5	A	FALSE
rs1085307707	CCCGTTGGTGCTGCAGGTGCACCTGATCCTCATGGCCCCGTGGGTCCTGCT	A	ACCTGATCCTCATGGCCCCG	6	A	FALSE
rs72658200	TTTTTTCTCTATTTAGGGACCTCCTAGCACTCCAGGTCCTCAGGGTCTTCT	A	TCCTAGCACTCCAGGTCCTC	5	A	FALSE
rs121912909	GTCTAGGGTCTCCATGGTGAGTTTGATCTCCCTGGTCCTGCTGGTCCAAGA	A	TTTGATCTCCCTGGTCCTGC	5	A	FALSE
rs121912900	ATTGCCGGCCCTCCTGGGGCCCGTGATCCTCCTGGTGCTGTGGGTAGTCCT	A	CCGTGATCCTCCTGGTGCTG	6	A	FALSE
rs121912900	ATTGCCGGCCCTCCTGGGGCCCGTGATCCTCCTGGTGCTGTGGGTAGTCCT	A	CGTGATCCTCCTGGTGCTGT	5	A	FALSE
rs1064796593	CCCCTCAGGTCCCGCTGGTGAAGTTAGCAAACCAGGAGAAAGGGTGAGTAA	A	AAGTTAGCAAACCAGGAGAA	6	A	FALSE
rs1209546147	GAGGCCGGCCAGAAAGGCGATGCTGATGCCCCTGGTCCTCAGGGCCCCTCT	A	TGCTGATGCCCCTGGTCCTC	6	A	FALSE
rs1209546147	GAGGCCGGCCAGAAAGGCGATGCTGATGCCCCTGGTCCTCAGGGCCCCTCT	A	GCTGATGCCCCTGGTCCTCA	5	A	FALSE
rs1057518908	CTTCCTGGCAAAGATGGTGAGACAGATGCTGCAGGACCCCCTGGCCCTGCT	A	ACAGATGCTGCAGGACCCCC	5	A	FALSE
rs886043561	CCTCCTGGCCCTCAAGGTGCAACTGATCCTCTGGGCCCGAAAGGTCAGACG	A	ACTGATCCTCTGGGCCCGAA	5	A	FALSE
rs794727684	ACGCTGCGCTCACTCTCTCCTCAGGATGCACAAGGCCCCATGGGACCCTCA	A	TCAGGATGCACAAGGCCCCA	6	A	FALSE
rs794727684	ACGCTGCGCTCACTCTCTCCTCAGGATGCACAAGGCCCCATGGGACCCTCA	A	CAGGATGCACAAGGCCCCAT	5	A	FALSE
rs121912888	CCTTAGGGTGCTCCCGGCAACCGCGATTTCCCAGGTCAAGATGGTCTGGCA	A	CGCGATTTCCCAGGTCAAGA	5	A	FALSE
rs765795867	CTCCAGGGTGAGCCCGGCAAGCAGGATGCTCCTGGAGCATCTGGAGACAGA	A	CAGGATGCTCCTGGAGCATC	5	A	FALSE
rs121912872	AAACCTGGAAAAGCTGGTGAAAGGGATCCGCCTGGTCCTCAGGTAAACGCC	A	AAGGGATCCGCCTGGTCCTC	6	A	FALSE
rs794728043	CCCGCTGGCATTCCTGGAGCTCCTGAACTGATGGGAGCCCGGGGTCCTCCA	A	CTCCTGAACTGATGGGAGCC	7	A	FALSE
rs587779420	TTCCAGGGCCCCCCAGGCCCTCCCGATCCCCCTGGTACATCTGGTCATCCT	A	CCCGATCCCCCTGGTACATC	5	A	FALSE
rs587779494	ATAATTTCCTTCCATTTCATATAGGATCCTCCTGGTCCCCAAGGTGTCAAA	A	TAGGATCCTCCTGGTCCCCA	5	A	FALSE
rs587779716	CCCCCAGGTCCTGCGGGTAACACTGATGCTCCTGGCAGCCCTGGAGTGTCT	A	ACTGATGCTCCTGGCAGCCC	5	A	FALSE
rs587779581	CCACCTGGTGCTGCTGGTACTCCTGATCTGCAAGGAATGCCTGGAGAAAGA	A	CCTGATCTGCAAGGAATGCC	5	A	FALSE
rs587779472	AAAGATGGAACCAGTGGACATCCAGATCCCATTGGACCACCAGGGCCTCGA	A	CCAGATCCCATTGGACCACC	5	A	FALSE
rs587779559	ATGCCAGGTCCTAGGGGAAGCCCTGACCCTCAGGGTGTCAAGGTGAGTATA	A	CCCTGACCCTCAGGGTGTCA	6	A	FALSE
rs587779672	AATATGTTTCTAAAGGGTCCTCAAGACCCACGTGGTGACAAAGGTGAAACA	A	CAAGACCCACGTGGTGACAA	5	A	FALSE
rs587779723	CATGCCAGGTCCTAGGGGAAGCCCTAGCCCTCAGGGTGTCAAGGTGAGTAT	A	CCCTAGCCCTCAGGGTGTCA	5	A	FALSE
rs587779549	GCTGCTGGTCCTCCTGGGCCACCTGATGCTGCTGGTACTCCTGGTCTGCAA	A	CCTGATGCTGCTGGTACTCC	5	A	FALSE
rs587779441	TTTCAGGGCCCTCCAGGACCTCCTGATGCTATAGGTCCATCTGGTCCTGCT	A	CCTGATGCTATAGGTCCATC	5	A	FALSE
rs587779691	AAATACCGACCACTTCTTCTTTAGGATGCTCCTGGTAAGAATGGAGAACGA	A	TAGGATGCTCCTGGTAAGAA	5	A	FALSE
rs587779466	TTCCATTTCATATAGGGTCCTCCTGATCCCCAAGGTGTCAAAGGTGAACGT	A	CCTGATCCCCAAGGTGTCAA	5	A	FALSE
rs587779505	CCCAGCGGTTCTCCAGGCAAGGATGAGCCCCCAGGTCCTGCGGGTAACACT	A	GGATGAGCCCCCAGGTCCTG	6	A	FALSE
rs587779505	CCCAGCGGTTCTCCAGGCAAGGATGAGCCCCCAGGTCCTGCGGGTAACACT	A	GATGAGCCCCCAGGTCCTGC	5	A	FALSE
rs587779456	GCTAACGGTCTCAGTGGAGAACGTGATCCCCCTGGACCCCAGGGTCTTCCT	A	ACGTGATCCCCCTGGACCCC	6	A	FALSE
rs587779456	GCTAACGGTCTCAGTGGAGAACGTGATCCCCCTGGACCCCAGGGTCTTCCT	A	CGTGATCCCCCTGGACCCCA	5	A	FALSE
rs587779586	CCTCCAGGACCAGCCGGTGCTAATGATGCTCCTGGACTGCGAGGTGGTGCA	A	AATGATGCTCCTGGACTGCG	5	A	FALSE
rs587779678	TTTCAGGGTGCTGCTGGTCCTCCTGAGCCACCTGGTGCTGCTGGTACTCCT	A	CCTGAGCCACCTGGTGCTGC	5	A	FALSE
rs587779706	GCCCCAGGACTTAGAGGTGGAGCTGATCCCCCTGGTCCCGAAGGAGGAAAG	A	GCTGATCCCCCTGGTCCCGA	5	A	FALSE
rs587779540	CATCCAGGCCCACCTGGTCCTGTCGATCCAGCTGGAAAGAGTGGTGACAGA	A	GTCGATCCAGCTGGAAAGAG	5	A	FALSE
rs587779545	TCTCCTGGTGCCCCTGGCGCTCCTGATCATCCAGGCCCACCTGGTCCTGTC	A	CCTGATCATCCAGGCCCACC	5	A	FALSE
rs113994108	ACTCCAGGTCGCCCGGGATTTAATGACTTACCTGGGAACCCAGGTGTGCAG	A	AATGACTTACCTGGGAACCC	5	A	FALSE
rs1064795935	TTTTTTTTTTGACTCTTTAAAACAGATGTTGACGGCTTACCTGGAGACATG	A	ACAGATGTTGACGGCTTACC	5	A	FALSE
rs886041965	GTCATGGGGACCCCCGGGCAGCCGGACTCACCAGGACCAGTGGGTGCTCCT	A	GCCGGACTCACCAGGACCAG	6	A	FALSE
rs113994111	CTCCCAGGATTGGATGGCATCCCTGATGTCAAAGGAGAAGCAGGTAGAGGG	A	CCTGATGTCAAAGGAGAAGC	5	A	FALSE
rs1057523764	CTTCCCGGCCTCAAAGGCCAACGTGATTTCCCTGGAGACGCCGGCTTACCT	A	CGTGATTTCCCTGGAGACGC	5	A	FALSE
rs387906602	GACTTAATGCTGTGTTCACCCCCAGACTTTCCAGGGCTGACTGGGCCTCCA	A	CCAGACTTTCCAGGGCTGAC	5	A	FALSE
rs121912860	ATCCCAGGTCCCTTTGGAGATGATGAGCTACCTGGTCCTCCAGGTCCAAAG	A	GATGAGCTACCTGGTCCTCC	5	A	FALSE
rs755649235	TTGGCAGGCCCACCAGGGGACCCAGAGTTCCCTGGCCGCTATGGAGAAACA	A	CCAGAGTTCCCTGGCCGCTA	5	A	FALSE
rs104886213	ACCTGGCTCCCCAGGATTACCTGGATAGAAAGGCGACAAAGGTGATCCTGG	T	CTTTCTATCCAGGTAATCCT	7	A	FALSE
rs104886213	ACCTGGCTCCCCAGGATTACCTGGATAGAAAGGCGACAAAGGTGATCCTGG	T	TTTCTATCCAGGTAATCCTG	6	A	FALSE
rs104886125	TTTCAGGGCATTCCAGGAGCTCCAGATGCTCCAGGCTTTCCTGGATCTAAA	A	CCAGATGCTCCAGGCTTTCC	5	A	FALSE
rs281874680	CCCCCTGGGAACCCAGGTTTACCAGACCTCCCAGGGAATATAGGGCCTATG	A	CCAGACCTCCCAGGGAATAT	5	A	FALSE
rs1060499710	CCTCCAGGCGAAAAAGGCAAACCCGATCAAGATGGTATTCCTGGACCAGCT	A	CCCGATCAAGATGGTATTCC	5	A	FALSE
rs104886165	AGAATTGGTCTAGAAGGCCCTCCTGAGCCACCCGGCTTTCCAGGACCAAAG	A	CCTGAGCCACCCGGCTTTCC	5	A	FALSE
rs104886117	AACTGCATTGGAACTGGTATTTCAGAGCCTCCAGGTCAACCTGGTTTGCCA	A	TCAGAGCCTCCAGGTCAACC	5	A	FALSE
rs104886043	TTGCAGGGAGAGAGAGGGTTTCCAGATTTGGAAGGACACCCAGGATTGCCT	A	CCAGATTTGGAAGGACACCC	5	A	FALSE
rs104886297	CAGGGATGGGATTCTCTGTGGATTGATTATTCCTTCATGATGGTATTTTAC	A	GATTGATTATTCCTTCATGA	6	A	FALSE
rs104886122	CAGAAAGGGGAAAAAGGACAAGCTGATGCAACTGGTCCCAAAGGATTACCA	A	GCTGATGCAACTGGTCCCAA	5	A	FALSE
rs104886166	CTAGAAGGCCCTCCTGGGCCACCCGACTTTCCAGGACCAAAGGTCTGGGAC	A	ACCCGACTTTCCAGGACCAA	6	A	FALSE
rs104886096	GAAAAAGGAAACATTGGGTTGCCTGAGTTGCCTGGAGAAAAAGGAGAGCGA	A	CCTGAGTTGCCTGGAGAAAA	5	A	FALSE
rs104886105	TTTCCTGGAATACAGGGTCCACCTGACCTTCCTGGACCTCCAGGTAAATGA	A	CCTGACCTTCCTGGACCTCC	5	A	FALSE
rs104886098	GAGCGAGGATTTCCTGGAATACAGGATCCACCTGGCCTTCCTGGACCTCCA	A	CAGGATCCACCTGGCCTTCC	5	A	FALSE
rs104886138	TCCCCTGGAGCTCCAGGGCTTCCTGATTTACCTGGCACTCCTGGACAGGAT	A	CCTGATTTACCTGGCACTCC	5	A	FALSE
rs104886153	ACTATAACCCAGCCGGGGAAGCCTGACTTGCCTGGTAACCCAGGCAGAGAT	A	CCTGACTTGCCTGGTAACCC	5	A	FALSE
rs1131691795	CCTCCTGGACCAAAAGGTATTAGTGACCCTCCTGGGAACCCCGGCCTTCCA	A	AGTGACCCTCCTGGGAACCC	5	A	FALSE
rs104886112	CCTCCTGGACTTGACGGACAGCCTGAGGCTCCTGGGCTTCCAGGGCCTCCT	A	CCTGAGGCTCCTGGGCTTCC	5	A	FALSE
rs104886172	CCACCTGGGCCACCAGGACTTCCAGATTTCAAAGGAGCACTTGGTCCAAAA	A	CCAGATTTCAAAGGAGCACT	5	A	FALSE
rs104886253	CCAAAGGGCGAACCAGGCTTTCACGATTTCCCTGGTGTGCAGGGTCCCCCA	A	TCACGATTTCCCTGGTGTGC	6	A	FALSE
rs104886253	CCAAAGGGCGAACCAGGCTTTCACGATTTCCCTGGTGTGCAGGGTCCCCCA	A	CACGATTTCCCTGGTGTGCA	5	A	FALSE
rs104886061	CCCACTGGTATACCAGGGCCAATTGATCCCCCAGGACCACCAGGTTTGATG	A	ATTGATCCCCCAGGACCACC	5	A	FALSE
rs104886207	CAAAGGTAACCCTGGTCTCCCTGGATAGCCAGGTCTTATAGGACCTCCTGG	T	CTGGCTATCCAGGGAGACCA	7	A	FALSE
rs104886232	TATTCGTGTTTTCAGGGTGAGCCTGATCTGCCTGGATACCCAGGGAACCCT	A	CCTGATCTGCCTGGATACCC	5	A	FALSE
rs121912932	CCACAGGGTCATCCAGGCCTGATCGAGCTCATCGGTCCTCCGGGTGAACAG	A	GATCGAGCTCATCGGTCCTC	6	A	FALSE
rs121912932	CCACAGGGTCATCCAGGCCTGATCGAGCTCATCGGTCCTCCGGGTGAACAG	A	ATCGAGCTCATCGGTCCTCC	5	A	FALSE
rs886044231	CACACCCGCTTCCTGTCTCCGCAGGACTCCAGGGGACCCAAGGGCTACAAG	A	GCAGGACTCCAGGGGACCCA	6	A	FALSE
rs397515333	ATGTACTCTTTTCTCTGCTTTTAGGATGCCAAGGGCAACATGGGTGAGCCG	A	TTAGGATGCCAAGGGCAACA	6	A	FALSE
rs397515333	ATGTACTCTTTTCTCTGCTTTTAGGATGCCAAGGGCAACATGGGTGAGCCG	A	TAGGATGCCAAGGGCAACAT	5	A	FALSE
rs766458058	GGAGAGAGGACCCAAAGGAGAAACCAGTGACCTCGGCCCCATGGTAAGGTG	A	AACCAGTGACCTCGGCCCCA	5	A	FALSE
rs886039329	GAGCCTGGTGTGCCGGGCCAGTCGGAGGCCCCTGGCAAGGAGGGCCTGATC	A	GTCGGAGGCCCCTGGCAAGG	6	A	FALSE
rs1057519349	TTCCTATGGCCGACTCCAGCCCTTGAGTTCATATTACCCTAGGTGATGGCA	A	CCTTGAGTTCATATTACCCT	6	A	FALSE
rs397514755	CACCCTGGAGGGCCACACCAAGCGTATGGGCATTGTGGCCTGGCACACCAC	A	AGCGTATGGGCATTGTGGCC	6	A	FALSE
rs1057516434	TGTACCCGGCAAGCCCCTCCAGTTGACTTATCGTGGTGGTGGGCGTGATGA	A	CAGTTGACTTATCGTGGTGG	7	A	FALSE
rs1057516434	TGTACCCGGCAAGCCCCTCCAGTTGACTTATCGTGGTGGTGGGCGTGATGA	A	AGTTGACTTATCGTGGTGGT	6	A	FALSE
rs137853926	CTCCCATCCCCGCAGGTGGTATGGCTAGGACAACACATGTGAGGAGTACCA	T	GTCCTAGCCATACCACCTGC	6	A	FALSE
rs281860268	GTGTGCGTGGCAGGTAAGACCCTCGAAGCTGGAGCCTTTGGGAAGGTGGTG	A	CCCTCGAAGCTGGAGCCTTT	7	A	FALSE
rs545986367	GTTTAAGGCCGTGTCATTCAAGAGCTAGGTGGTCGCGGGGACAAACTACTT	T	CACCTAGCTCTTGAATGACA	6	A	FALSE
rs1064795325	CATGGGCACCCTGATCTCGGAGCTGATGCAAGCCATGCGCTGGGACCAGGC	A	AGCTGATGCAAGCCATGCGC	6	A	FALSE
rs3732378	AGGCTGGCCCTCAGTGTGACTGAGATGGTTGCATTTAGCCATTGTTGCCTG	T	CAACCATCTCAGTCACACTG	6	A	FALSE
rs104894155	TGATGCCACTCCTTGCCTGCAGAGCATTTCTTGAATCCAGCGGGGACCCAG	A	AGAGCATTTCTTGAATCCAG	6	A	FALSE
rs151344503	GTCTGGGAGAGGCCACATGAGTTCTAGCCTGGTATGTGGGGGGCCGGGGGC	A	GTTCTAGCCTGGTATGTGGG	6	A	FALSE
rs199476198	ATACAACTGCAGCTGCAATAAACTGATCCTTATACCTGTTGGGTTCTAACC	A	AAACTGATCCTTATACCTGT	7	A	FALSE
rs199476198	ATACAACTGCAGCTGCAATAAACTGATCCTTATACCTGTTGGGTTCTAACC	A	AACTGATCCTTATACCTGTT	6	A	FALSE
rs587783554	AACATCTGCCAATATGAAAGCCCCCTAGTCCTTGGCTAGCAGCAACAGTGC	T	GGACTAGGGGGCTTTCATAT	6	A	FALSE
rs587777408	ACTGCTGCCCTTCCTTGCAGGCGGCTGGGGACGGTGCATCAAGCAGGGGGA	T	TCCCCAGCCGCCTGCAAGGA	6	A	FALSE
rs138924661	ACGATCTATCCAATACATTGGGTTGAGGTACAGGTTATGCTGGAGAAATTC	A	GGTTGAGGTACAGGTTATGC	6	A	FALSE
rs749035153_0	CCCCTGAAGGCCTCAGCAATGGTTGATTTGTCAGCAATCTGGAGTTCTATG	A	TGGTTGATTTGTCAGCAATC	7	A	FALSE
rs796065346	CAGGGGGCCAACTATGCTTGTGAATATCCCCCCAACTTCACCGGCTCCAAC	A	GAATATCCCCCCAACTTCAC	5	A	FALSE
rs1060502644	ACAGCTTTAGAAGAAGTATTATCGTAGCTTCTTTCTGCTGAGGACACATTG	A	ATCGTAGCTTCTTTCTGCTG	6	A	FALSE
rs1060502829	CACATCCTACCACAGCCAGCAGAAATAGAGTGGTGATAATGGGTCAGGTGG	T	CACTCTATTTCTGCTGGCTG	7	A	FALSE
rs797045085	CACTGTGTTCCTGCTGACAGATGCCTAGGTTCTAGATGAGAGCTTCCTCGT	T	GAACCTAGGCATCTGTCAGC	7	A	FALSE
rs397515640_1	AAAAATAGCCTTCAAGATTATAAGATAAGAACCTTCAGATTCACCAATGTT	T	TTCTTATCTTATAATCTTGA	6	A	FALSE
rs373585652_1	CCACTACCCCGGGATCAAAAGAAAGTGAAGTGCGCCTACATCTAGAAAGCT	T	ACTTCACTTTCTTTTGATCC	6	A	FALSE
rs775650144	CAGGATGACCGGAAAGAAGGGATGATCGCGTTTGTGGAAAAGAGAAAGGCC	T	ACGCGATCATCCCTTCTTTC	6	A	FALSE
rs886042021	GTGTTTAAGCTACATCCCCGCAGCGAGGAGCTGGAGGTACTGGTGGACGGC	A	CAGCGAGGAGCTGGAGGTAC	6	A	FALSE
rs1131691872	AAATTCCATGTCATTGTAGCAGAGTATGCTCCTTTCTGCCAGGTAAGGAGA	A	AGAGTATGCTCCTTTCTGCC	6	A	FALSE
rs869320625	GTGTGGCGCCATGTTGACAAGGGCATGGCAGAAGGGGCTGTGGATGCCATG	T	CTGCCATGCCCTTGTCAACA	6	A	FALSE
rs142896669	CTACACAGTACCCATACCCAAAACCAGCACCCTCAGCTGCACGGTAGCCCT	A	AACCAGCACCCTCAGCTGCA	5	A	FALSE
rs121917903	AGGGCCAGCCCTGCTGCACATCGACTGACATCAGATCCAGGCAGTAGAGCC	T	ATGTCAGTCGATGTGCAGCA	6	A	FALSE
rs80359850	GGTTCTGAGCCAAAAAATAAAACCATAAGTTACACTCCAGGGTGGAGCAGC	T	TAACTTATGGTTTTATTTTT	7	A	FALSE
rs796051960	AAGATCCAAGTCAGAATATTAACTGAGTGGTACCTGAAGGTGGAGGAGGAC	A	AACTGAGTGGTACCTGAAGG	6	A	FALSE
rs797045567	AGCTGTGGACGAGCCAATGGAATGGATGTCATTGGACAGGATGGTCTGCTT	A	ATGGATGTCATTGGACAGGA	5	A	FALSE
rs778181932	CCACGGCAAGTGCAGAAACACCATTAGCAGCTTTAAGTGCAGGTGTGACAG	A	CCATTAGCAGCTTTAAGTGC	6	A	FALSE
rs137854484	CCTGACCTCTGTGGCAGAGGCCAGTATGTGAACACCCCTGGGGACTTTGAA	A	CCAGTATGTGAACACCCCTG	6	A	FALSE
rs25388	GTTCGAGGCCAAATATGTGCACTTGTCCATCTGGTCAGATAGCTCCTTCCT	T	GATGGACAAGTGCACATATT	6	A	FALSE
rs886038940	GTGCCCAGTGCTGACGGGAAAGCCTATGAAGGTAACTGATGGGGAAGCCAC	A	AGCCTATGAAGGTAACTGAT	6	A	FALSE
rs1057519044	CGGAATGTAACTTTTGAGGACGCTGAGGAATATACGTGCTTGGCGGGTAAT	A	CGCTGAGGAATATACGTGCT	6	A	FALSE
rs398123164	GCTTCAGTTTCCTTTACAGAAAACTACGTGGTGGGAATCCAGGCCAATACA	A	AAACTACGTGGTGGGAATCC	6	A	FALSE
rs199971078	ACCCAAGCTCCCTCAGCACCATGTATCGAGCACTTCGGCTCCTCGCGCGCT	T	TGCTCGATACATGGTGCTGA	7	A	FALSE
rs398124523	CTTCAAGTCCCTCCGGCACATGAGGTAGGTAGGCGGCAGGGGCACAGCGCA	T	TACCTACCTCATGTGCCGGA	6	A	FALSE
rs535289422_1	GGCTGGGCCCCATCAGCAGAGCCACTAAGAGTCCACACGTGGCCGGTCAGC	T	CTCTTAGTGGCTCTGCTGAT	6	A	FALSE
rs535289422_1	GGCTGGGCCCCATCAGCAGAGCCACTAAGAGTCCACACGTGGCCGGTCAGC	T	TCTTAGTGGCTCTGCTGATG	5	A	FALSE
rs878853281	TTGAGTTGGTATTATCTGTTTGCTTAGGGTCCAGCCATTCAGGGTAAGCTT	A	TGCTTAGGGTCCAGCCATTC	6	A	FALSE
rs80358294	GGTTTGGTGGCCTTGTTCAAAATTCAGTCAAATCTTCAAAAGGATGGGACA	A	AATTCAGTCAAATCTTCAAA	6	A	FALSE
rs148559256	CTGCTATGCCCAGGTGCGTCGGGCATAGCTGGGAAATGGCCAGAAGATAGC	T	CAGCTATGCCCGACGCACCT	6	A	FALSE
rs1057516277	CTCTAGCACCTGGACTGTGGACCACTAGCTCCTGTGGGGGGAGGCCCTGCT	T	GAGCTAGTGGTCCACAGTCC	6	A	FALSE
rs761385192	GTCTATGCCTCCAAACCCTTCTTGGACACCAGTCAGCGAGGGCGGTGAGTC	A	TCTTGGACACCAGTCAGCGA	7	A	FALSE
rs794727838	GCTTTTGCCCCTTGACAGGTATGGGTCAGCAGTTTCCTGCCAGATATTGCC	T	CTGCTGACCCATACCTGTCA	7	A	FALSE
rs794727838	GCTTTTGCCCCTTGACAGGTATGGGTCAGCAGTTTCCTGCCAGATATTGCC	T	TGCTGACCCATACCTGTCAA	6	A	FALSE
rs1057518674	TAAGCTTCCCTCTCGGCCTGGGGCCTAAGGGGTTGAACCTCAAAATTTGAG	T	CCCTTAGGCCCCAGGCCGAG	6	A	FALSE
rs786205862	CTATGGCCGATCTGTTTGTAGTGTGAGCTCGGTGTGAAGATGGCTGCATTC	A	GTGTGAGCTCGGTGTGAAGA	6	A	FALSE
rs898043081	CAGGGACACCTTCCGCACCTACTGCTAGGAGAGACTCATGCCTCGCATCCT	T	CTCCTAGCAGTAGGTGCGGA	6	A	FALSE
rs104894014	GGCGCGGCCCTGGTCTCGGCGGTGGTCTGTAAGAAGGCCTGTATGCTGGGC	T	ACAGACCACCGCCGAGACCA	5	A	FALSE
rs397515432	GTTCTTGGCACGACCCTTGTGGTTGATTTGCTTGCAGGAGTGGGATATTTT	A	GGTTGATTTGCTTGCAGGAG	6	A	FALSE
rs397515432	GTTCTTGGCACGACCCTTGTGGTTGATTTGCTTGCAGGAGTGGGATATTTT	A	GTTGATTTGCTTGCAGGAGT	5	A	FALSE
rs61497286	AAAGAGATCCGCACGCAGTATGAGGTAATGGCGTCCAGCAACATGCATGAA	T	CCATTACCTCATACTGCGTG	6	A	FALSE
rs397514703	ACAGGTTAGGAATCTGAAGCAATGGACGACTGGAGCTTTCTGGGAAGACTC	A	AATGGACGACTGGAGCTTTC	6	A	FALSE
rs906049409	TTGTTGCAGATGATGGGAGGCAAGGATCTTAAACAAGCCACGGAAACTGCG	A	CAAGGATCTTAAACAAGCCA	6	A	FALSE
rs397509424	GCTACGGCCGCTGACGCTGAGCACCTCGAAGCCACTGGTGGACTTCTGCAA	T	TTCGAGGTGCTCAGCGTCAG	5	A	FALSE
rs796052571	TCTGGTGTTTAACAACTCCGTACCTATGCAGAACCCAAAGGGGACCACCTC	A	GTACCTATGCAGAACCCAAA	7	A	FALSE
rs796052571	TCTGGTGTTTAACAACTCCGTACCTATGCAGAACCCAAAGGGGACCACCTC	A	TACCTATGCAGAACCCAAAG	6	A	FALSE
rs876661064	CTGGATGCCTTCATCTATGATGCAGTAGTGCTGAACTATATGGCAGGCAGA	T	CACTACTGCATCATAGATGA	5	A	FALSE
rs748979061	TGGCAGTGCCAGCAGTGGCGGGTACTAGGCAGTGGGCCAGTGGGCAGAGAC	T	TGCCTAGTACCCGCCACTGC	6	A	FALSE
rs201157731	TGTCGTTGCCCAATTCCATGAATGGTAGGCTGGAATTGGACTGATCCTTTC	T	AGCCTACCATTCATGGAATT	6	A	FALSE
rs137853103	TTAGGAGCCGGTTACCCCATGGGCCTATTTGAGCTTCTAGATTATGTCGGA	T	AAATAGGCCCATGGGGTAAC	5	A	FALSE
rs33958358	CTAGCAACCTCAAACAGACACCATGATGCATCTGACTCCTGAGGAGAAGTC	A	CATGATGCATCTGACTCCTG	5	A	FALSE
rs63750783	GAGAAGTCTGCCGTTACTGCCCTGTAGGGCAAGGTGAACGTGGATGAAGTT	A	CCTGTAGGGCAAGGTGAACG	6	A	FALSE
rs34716011	AGAAGTCTGCCGTTACTGCCCTGTGAGGCAAGGTGAACGTGGATGAAGTTG	A	CCTGTGAGGCAAGGTGAACG	7	A	FALSE
rs397515486	GCAACCAACCAGTGGTTCATCCCAGTCGTGAGGGGGGACATTCCCCCTGGG	T	TCACGACTGGGATGAACCAC	6	A	FALSE
rs150675340	CCCTGTCACCCACATCTACACAGCATAGGATGTGAAGGAGGTCATTGAATA	T	ATCCTATGCTGTGTAGATGT	6	A	FALSE
rs118204113	TCTGCTTCGCTGCATCGCTGAAAGGACCTTCCTGAGGCACCTGGTAGGGCC	A	AAGGACCTTCCTGAGGCACC	5	A	FALSE
rs756489804	CTAACAGGCCCTGCTTTGCAGGTGATCCGGCGCTTTGGGATCCCAGGGCTG	T	GCCGGATCACCTGCAAAGCA	6	A	FALSE
rs104894019	TCTCTGAGCGGCAGGTCACAATCTGATTCCAGAACAGGAGGGTTAAAGAGA	A	AATCTGATTCCAGAACAGGA	7	A	FALSE
rs767128094	GAAGCCAAGCAGAAAACCGTGGAGTAGGTTGGTTCCCTTGTGGACCGGCAC	A	GGAGTAGGTTGGTTCCCTTG	6	A	FALSE
rs373436822	TCTGGTTTGATAGCGGAACTTCATGATCTTATGTTCTTCCAGGTAATTCTT	A	TCATGATCTTATGTTCTTCC	6	A	FALSE
rs121965019	CGCCCCGCAGATGAGGAGCAGCTCTAGGCCGAAGTGTCGCAGGCCGGGACC	A	GCTCTAGGCCGAAGTGTCGC	6	A	FALSE
rs939722027	AGGGTCACCCTCATTTATCAGCTGGTACCCTGTCCATCCATTCTTGGCAGT	T	AGGGTACCAGCTGATAAATG	6	A	FALSE
rs886037869	CTTCCCACTTAACAGACCCATTTTGACTTTCTATCACTCAAAGGTACAGCT	A	TTTGACTTTCTATCACTCAA	5	A	FALSE
rs750024353	GGGGCAGCCCGCCAGCAAGGAGCAGTAGGCCTCAGGGCAGCAGAAACTTCC	T	GGCCTACTGCTCCTTGCTGG	6	A	FALSE
rs780594709	GGTGTGCCCCTGCTCTTGGTGGACATCGCCGGCTGCGGGCTGTTTGAGCTG	T	CGGCGATGTCCACCAAGAGC	6	A	FALSE
rs780594709	GGTGTGCCCCTGCTCTTGGTGGACATCGCCGGCTGCGGGCTGTTTGAGCTG	T	GGCGATGTCCACCAAGAGCA	5	A	FALSE
rs121913140_0	GGCAGGTCCTTTGGCGTGGTCCTTTAGGAAATCACCAGCTTGGCAGAACAG	A	CCTTTAGGAAATCACCAGCT	6	A	FALSE
rs755549444	TCGTACACCAAGAAACAAAGTGACATAAGCCAAGCTCACAGGAGGGCTCTA	T	GCTTATGTCACTTTGTTTCT	5	A	FALSE
rs730880298	AACAACACCAGAAGAAATTGCCAACTCTTGCAGGTAAGTAAATGATTCTCT	T	CAAGAGTTGGCAATTTCTTC	5	A	FALSE
rs878853171	TGCCATTCCCGTGGACCTGGACAGCTAAGTCAACAACCTCTTTCTCAAGTC	T	GACTTAGCTGTCCAGGTCCA	6	A	FALSE
rs878853171	TGCCATTCCCGTGGACCTGGACAGCTAAGTCAACAACCTCTTTCTCAAGTC	T	ACTTAGCTGTCCAGGTCCAC	5	A	FALSE
rs1057524195	GTGTCAGACCCTGCAGAGTTACACCTAGGCTGACGAGGACCCTCAGATGTC	T	AGCCTAGGTGTAACTCTGCA	6	A	FALSE
rs759081373_1	CTGGTACGCCATCGGCAACATGGAGTAGCCACACATGGACTCACGCATCGG	T	TGGCTACTCCATGTTGCCGA	6	A	FALSE
rs199472888	CGCTACCGCACCATTAGCAAGATTCTCCAAATCACCCTCAACTTTGTGGAC	T	GATTTGGAGAATCTTGCTAA	8	A	FALSE
rs794728486	TTCTCCATCTGCGTCATGCTCATTGACTGTGAGTGTGCCCAGGGGCGGGCG	A	CATTGACTGTGAGTGTGCCC	6	A	FALSE
rs794728486	TTCTCCATCTGCGTCATGCTCATTGACTGTGAGTGTGCCCAGGGGCGGGCG	A	ATTGACTGTGAGTGTGCCCA	5	A	FALSE
rs794728481	CATGTGCACCTTTGCGCTCATCGCGTACTGGCTAGCCTGCATCTGGTACGC	T	CCAGTACGCGATGAGCGCAA	6	A	FALSE
rs954727530	GTACCGTGCCCGCCAGCGGAGGGCCTGCTTTGTGTCCAAGAAAGGCAACTG	T	AAAGCAGGCCCTCCGCTGGC	6	A	FALSE
rs1057519076	GGGTGTCTGCTGCACAGCCCTGCTGATGGCCGTGGTGGCCCGGAAGCTGGA	A	TGCTGATGGCCGTGGTGGCC	6	A	FALSE
rs118192224	CAGAGGGCCCCTGTGTGGATGCTGCTCCGGACGCTCTAGGTACCGCGGAAC	T	TCCGGAGCAGCATCCACACA	6	A	FALSE
rs1057516095	CCTGCGGTCCCACAGATCACGCTGATCACCATTGGCTACGGGGACAAGTAC	T	TGGTGATCAGCGTGATCTGT	6	A	FALSE
rs782205045	GCTCCTGTCCTGGGTATGGCAGATCATGGCCTTCAAGGAGGGGGAACAGAA	A	AGATCATGGCCTTCAAGGAG	6	A	FALSE
rs1064794026	TTTCCCCAGGACATGTGTGTGGTATATGGCAGCTTTGGCCGGGGGGCAGAG	A	GTATATGGCAGCTTTGGCCG	5	A	FALSE
rs60090257	AGAACCGCAAGGATGCCGAGGAATGATTCTTCACCAAGGTGGGTGTCATTT	A	GAATGATTCTTCACCAAGGT	6	A	FALSE
rs57019720	TCGGCTGGCCTCTTACTTGGATAAGATGCAGGCTCTAGAGGAGGCCAACAA	A	TAAGATGCAGGCTCTAGAGG	5	A	FALSE
rs121908050	GGTCCCCCCACAGGGTACCTGCACATACTGGTGCAGAACCTGGTCAACAAT	T	CAGTATGTGCAGGTACCCTG	5	A	FALSE
rs121908337	CCCATTGGCCTGTACTCGGCAGAGATCCTGAGGGAGATGGCTCAGATGTAC	T	TCAGGATCTCTGCCGAGTAC	6	A	FALSE
rs879254880	CCTTCTCTCCTCCTGCCTCAGCACCTAGCTTGACAGAGCCCACGGCGTCTC	T	AAGCTAGGTGCTGAGGCAGG	6	A	FALSE
rs879255204	AGTGCTCCTCGTCTTCCTTTGCCTGAGGGTCTTCCTTCTATGGAAGAACTG	A	GCCTGAGGGTCTTCCTTCTA	6	A	FALSE
rs587777626	TCCCCGTACCACTACCGCCTGGACTAGCTGATGTGGTTCGCGGCCTTCCAG	A	GGACTAGCTGATGTGGTTCG	6	A	FALSE
rs61046466	CCTGCCGGCCATGGAGACCCCGTCCTAGCGGCGCGCCACCCGCAGCGGGGC	T	CCGCTAGGACGGGGTCTCCA	6	A	FALSE
rs118204070	CAGGTAACAGGAATGTATGAGAGTTAGGTGCCAAAACTTGTGGCCGCCCTG	A	GAGTTAGGTGCCAAAACTTG	6	A	FALSE
rs779769525	TTATCGACCCACCTGGAAACTGAACTAGACGGAGCCCGTGGCAGGAAACTA	T	CGTCTAGTTCAGTTTCCAGG	6	A	FALSE
rs779769525	TTATCGACCCACCTGGAAACTGAACTAGACGGAGCCCGTGGCAGGAAACTA	T	GTCTAGTTCAGTTTCCAGGT	5	A	FALSE
rs786204715	GAGCTGAACAAGGCCAACCTCACCTAGTATTTGGGGAAACTGGGGAGCTTG	A	CACCTAGTATTTGGGGAAAC	6	A	FALSE
rs794726869	CTTCCTGCCTGAGGCCAAGGTCACCTAGCAGCCGGGCCCATCGGGGGATTC	T	TGCTAGGTGACCTTGGCCTC	5	A	FALSE
rs119103266	ACCTTTAGCCCTGGTATTGATGTCATCACAGAGCTGGACAGCTGGATTGAC	T	CTGTGATGACATCAATACCA	6	A	FALSE
rs63751153_1	GAGCAAACCCCTGTCCAGTCAGCCCTAGGCCATTGTCACAGAGGATAAGAC	T	GGCCTAGGGCTGACTGGACA	6	A	FALSE
rs121909724	AATGGACTGTCAGCCCAGGACAACTAGGCCAAACTACAGCGGGTGAGCTGG	A	CAACTAGGCCAAACTACAGC	6	A	FALSE
rs267607995	TAAATCAACATATATTCGACAAACTAGGGTGATAGTACTCATGGCCCAAAT	A	AACTAGGGTGATAGTACTCA	5	A	FALSE
rs587783778	TTTCTCCAGTTTATTGATTGTGTGTAGCAAATGTCAAAACAGGTAAGGAAT	A	TGTGTAGCAAATGTCAAAAC	6	A	FALSE
rs398123278	ATCAGGCTCCAGGCTCATACAGCAATGACTTCTACACCAGCAACAGCCCCT	T	AAGTCATTGCTGTATGAGCC	6	A	FALSE
rs587780082	TCCGTTCCCAGCTCCCAACACTGGATAGTGCCACCTGTGCCTGCCTCCCTC	T	CACTATCCAGTGTTGGGAGC	5	A	FALSE
rs1064796630	GGCCATTGCCTCTATCGCCTTTGGCTAGGTGATCTCACAGCCCACCCCCAC	T	CACCTAGCCAAAGGCGATAG	6	A	FALSE
rs587783057	CCTTGGGGCCCAAATTCTGCTGGTGTAGAGGCCCAACTCAGGTACCTGGAT	T	CCTCTACACCAGCAGAATTT	6	A	FALSE
rs879254257	GTGTGTACCCCACAGCGCCCACTGTACAGCCAGTGCCCTGTGGAGAGCCTG	A	ACTGTACAGCCAGTGCCCTG	6	A	FALSE
rs1064795596	CTCGTCTCCCGCCTGAGTCGTCTGTAGGTACGCTGGACTTGCGGTCCGTCT	A	CTGTAGGTACGCTGGACTTG	5	A	FALSE
rs730880597	CCTTATTTATAGCCCAAGATTTCCTAGTTCAAGAATGGCCTGGACCTGGGA	A	TTCCTAGTTCAAGAATGGCC	6	A	FALSE
rs368765949	CTTATTTATAGCCCAAGATTTCCTGATTCAAGAATGGCCTGGACCTGGGAG	A	TTCCTGATTCAAGAATGGCC	7	A	FALSE
rs1057517769	GCTATGCTCTGCTGTGCTGTCCGGGATAGCCCCAAGGTAGGGAACTTTAGG	A	TCCGGGATAGCCCCAAGGTA	7	A	FALSE
rs730880158	CTGAACTCAGCCGACCTGCTCAAGGAGCTGTGCCACCCTCGGGTGAAAGTG	A	CAAGGAGCTGTGCCACCCTC	6	A	FALSE
rs779093807_0	AGGTGGACGGCGGCTACATGCTCTGATTCCGGCGTGTGCTCTGGGATCAGC	A	TCTGATTCCGGCGTGTGCTC	5	A	FALSE
rs1209867958	CAGCCGGCCCAGCGAGCAGCTGCTGTAGCAGGTGTCCAAGCTGGCTTCACT	T	CTGCTACAGCAGCTGCTCGC	6	A	FALSE
rs782384464_1	TAACTTTCTGAAGCTGAAGAACGCTACCACACTGATCCAGAGGCACTGGCG	A	ACGCTACCACACTGATCCAG	6	A	FALSE
rs368085185	GAAAGACCCGAAACCCCAGTGGAGATGGGTAGCATGGAGTTACGATTGTAC	T	ACCCATCTCCACTGGGGTTT	5	A	FALSE
rs138867882	GTGGACGTCCCAACTCGGCAAAACCATTTTGAGGTCAGTTGGGAGATCTGA	A	AAACCATTTTGAGGTCAGTT	6	A	FALSE
rs762826555	CCACTGAGCGAGAACTATTTGCCTGAGGCCGTGGAGACAGCGGTAAGCTCC	A	GCCTGAGGCCGTGGAGACAG	6	A	FALSE
rs786203448	ATTTAAAGCCCTAAAGAAGGTTGCGTAGTTAGCAGTTATAAATAGCCTGGA	T	TAACTACGCAACCTTCTTTA	6	A	FALSE
rs312262796	TACTACACCCCTGATCCTGGCTGCCTGCCTGGCTGTGGAGGGAATGGTGGC	T	CAGGCAGGCAGCCAGGATCA	6	A	FALSE
rs1236699193	CCCGATGGACGCTTCCTCTGCTCCTACCCACCTGGCTACCAGGGCCGCAGC	A	CTCCTACCCACCTGGCTACC	6	A	FALSE
rs120074130	TCAGTACCTGCATGCGGGTCCGCCTATGTACTTTGTCCTGGAGGAAGGGCA	A	GCCTATGTACTTTGTCCTGG	5	A	FALSE
rs775629081	CTTTGGGCCTTTCTTCCGGACGGAGTAGCTCATCATCCGGGCCCCTCTCAC	T	AGCTACTCCGTCCGGAAGAA	5	A	FALSE
rs368138001	GAAGCGTTCCTTAGAAATGAGGGAGTGAGTTCTAGGACCAGATCACCCTGA	T	AACTCACTCCCTCATTTCTA	6	A	FALSE
rs386833899	AGACCGTCCAGAGTTCCTGGGGGAGTAGGTGCTGGTGGTGACCGCGGTGGA	T	ACCTACTCCCCCAGGAACTC	5	A	FALSE
rs1085308030	GCCTGGGCCTGGCCACGGGTGGGACTCGCTGTGGCACTAGCTGTGGAGGCT	T	AGCGAGTCCCACCCGTGGCC	5	A	FALSE
rs104894898_1	GCGGGCGGGCCACGGCGCTTCTGTATCGCTGCTGCTTTTGCGGTGAAGACC	T	GCAGCGATACAGAAGCGCCG	7	A	FALSE
rs104894889	CCGGAGGAGCGGCCGAGGGCCCCCTAGTGGGACACCTCCTCTGGTGCGCTG	A	CCCTAGTGGGACACCTCCTC	5	A	FALSE
rs587784181	CATTGCTGCCAGCCCAACTGTGAAATACAGAAGTGGTCTGTGAATGGAGAT	T	TCTGTATTTCACAGTTGGGC	6	A	FALSE
rs587784151	ATTAAAGGCCCAAAAAGAGCTAAGATAGCTGCAGGAAGACCGAAAGAATGA	T	CAGCTATCTTAGCTCTTTTT	6	A	FALSE
rs934287314	GTTTACCCCGGAGGAGCTGCTGCAGTAGATGAAAGAGCTCCTGACCGAGAA	T	ATCTACTGCAGCAGCTCCTC	5	A	FALSE
rs72558428	ATTCTTCCTCCTTTAGGGTTATGAGTCGGATGCTAGTGTAACCAAGTTGGC	T	CATCCGACTCATAACCCTAA	7	A	FALSE
rs199475579	GGTTTCCGCCTCCGACCTGTGGCTGACCTGCTTTCCTCTCGGGATTTCTTG	A	GGCTGACCTGCTTTCCTCTC	6	A	FALSE
rs199475654	ATCCAAGCCCATGTATACCCCCGAATCGTGAGTACTGTCCTCCAGCTACCA	T	TCACGATTCGGGGGTATACA	6	A	FALSE
rs876658166	AAACCTTTCCAATGAGGAAACTGACTAAAGTGAAATTAGGATGTCTGGCAC	T	ACTTTAGTCAGTTTCCTCAT	6	A	FALSE
rs1000886583	CCCAGCCTCAGCCCGGCAGAGCTCTAGCAAGCCACCAACCGGTGGGACTTG	A	AGCTCTAGCAAGCCACCAAC	7	A	FALSE
rs727504064	CCACTTCCCCTATGCAGGTGTCCAATGGATGTGTGAGTAAAATTCTGGGCA	T	ATCCATTGGACACCTGCATA	5	A	FALSE
rs121913014	TTTCAGGTCCACATCACGCTGAGCATCCATGAGTGTGCCGGCCTTTCAGAA	T	CATGGATGCTCAGCGTGATG	6	A	FALSE
rs121908587	CCCATAGGCCCCATTTACATCATCATAGAGTATTGCTTCTATGGAGATTTG	T	TACTCTATGATGATGTAAAT	7	A	FALSE
rs121908587	CCCATAGGCCCCATTTACATCATCATAGAGTATTGCTTCTATGGAGATTTG	T	ACTCTATGATGATGTAAATG	6	A	FALSE
rs762679408	CCAGAGCGACGCTCCGGGACGATGTAGGGCAGCGATCGCCTGGCGGGTGCT	A	GATGTAGGGCAGCGATCGCC	6	A	FALSE
rs369965266	CCTGCTCCCCCTGGAGCAGGAGCTGTAGGCTGACCCCGACAGTGGGCGACC	T	AGCCTACAGCTCCTGCTCCA	6	A	FALSE
rs61752127	AGTTGAAAGCCAAGCTGTCTTCATGATGTATTCCTCTTACTGGTGCACCTA	A	TCATGATGTATTCCTCTTAC	6	A	FALSE
rs61753224	TGCCCTCCCCTCATGGTTGTGGCCATCACAAGCCGGGCCCAGGACCTGCCT	T	TTGTGATGGCCACAACCATG	6	A	FALSE
rs61753224	TGCCCTCCCCTCATGGTTGTGGCCATCACAAGCCGGGCCCAGGACCTGCCT	T	TGTGATGGCCACAACCATGA	5	A	FALSE
rs28939672	GAAGACGTCCCGTCACCCCCTGCACTAGGACCTGCACTATTTCCCCTTCAG	T	GTCCTAGTGCAGGGGGTGAC	6	A	FALSE
rs1057518783	GCTCGAGGCCGGCACCTACCATGTGTAGCTGCGGGCCACCAACATGCTGGG	T	CAGCTACACATGGTAGGTGC	6	A	FALSE
rs1064793762	CCACTGGGCCTGTGTGGCTTCGACATAGGTCAGTGCGTGGCAGGGCCGTCC	T	GACCTATGTCGAAGCCACAC	6	A	FALSE
rs369678636	GTGTTTTCCTTGCAGCCTGGTGAGATGAGTGGACCGGATGGAGCATTCCAT	T	ACTCATCTCACCAGGCTGCA	5	A	FALSE
rs180675584	CAATTTTCCCTTTGTCCATTAGGGGACAAGCTGATTTTCATGGCCCCAGGA	A	AGGGGACAAGCTGATTTTCA	6	A	FALSE
rs753307105	GTTGACCTCTCGGGTCCTTTTACTTATGTGATTTTGAGTTTGGGAGACCAC	A	TACTTATGTGATTTTGAGTT	6	A	FALSE
rs121913553	ACCAGATCGGCTTTGAGCGGGAGTGACACAAATTCCTGCTGGAGTACATTG	A	GGAGTGACACAAATTCCTGC	7	A	FALSE
rs765472726	CGCCTGCTCTGGAGGAAGGTGGCCGACGCCACCGTCGGGCCAGGGCCGGTT	A	GCCGACGCCACCGTCGGGCC	5	A	FALSE
rs121918053	GGTGACTGCCGGCACCATCACTCGCTGGGCTGTGGAGCCCACATGGCTCAC	T	AGCCCAGCGAGTGATGGTGC	6	A	FALSE
rs374828868	ATGAGGAGTGAATTGCTGGTGCCTGAGTCACAGCTTATTTTAGGTCCCCAT	A	CCTGAGTCACAGCTTATTTT	5	A	FALSE
rs1085307512	CACACTGGCCACCAGCCCCCTGGACTAGCAGGACGTGAAGCCCGGGCGCGA	T	CTGCTAGTCCAGGGGGCTGG	6	A	FALSE
rs386833658	GTGCAAGCCGAATACTGGCATGACCTCATAAAGGAGGATGTGTATCGCAAC	T	TATGAGGTCATGCCAGTATT	5	A	FALSE
rs386134167	GGGCTTGTGCACCAGGGCATGAAATACTCCTGTGAGTGACCTGGGCCTTGC	A	AAATACTCCTGTGAGTGACC	5	A	FALSE
rs587777599	GTTTGGTTCCTTTCCAGTGATGAACTAGTGGCAGATATTGAAGGCCATACA	T	CCACTAGTTCATCACTGGAA	6	A	FALSE
rs61755789	CTGCAGATCGAGTTCAAATGCTGCGACAACAACGGTTTTCGGGACTGGTTT	A	CTGCGACAACAACGGTTTTC	6	A	FALSE
rs193922655	CGCGTGTCCACCATCTCTCTGCCCATCGCCCCTCCAGCCACTGGCACGAAG	T	GGCGATGGGCAGAGAGATGG	5	A	FALSE
rs121434604	GGAGGCACCCACTGGCAGCAGGTACTGAGGTACGTCTCTGCTTCCATGCAT	T	ACCTCAGTACCTGCTGCCAG	6	A	FALSE
rs104893863	GTGTACGGCGGCAGGGGCGCTCTGGATTCTCGATGCGTGCAGGCTTTTCGG	A	TCTGGATTCTCGATGCGTGC	6	A	FALSE
rs759292615_1	ACAAGTCACCCAGCCAGAAGGAATGTACAGTACTGTTTCAAATCAAAGTCA	T	ACTGTACATTCCTTCTGGCT	6	A	FALSE
rs77939446	GGGATTAAAGCTGGCTATGGCACCTACAACTGCTTCCCTGAGGAGGAGAAG	A	CACCTACAACTGCTTCCCTG	6	A	FALSE
rs587780440	GAAGTTTCCCCTCCTAACAACAAGGTGGCTTGGAACAAGAGGCCATTCAAA	T	AAGCCACCTTGTTGTTAGGA	6	A	FALSE
rs104893778	TACCGTGTCCAAGACGGAGACGAGCTAGGTGGCCCCGGCCTAAGACCTGCC	T	CACCTAGCTCGTCTCCGTCT	6	A	FALSE
rs121909083	CGGCCCTGCCCCGGGGGAGCAGACCTAGGCTGTGGCCATCAAAACGCTGAA	T	AGCCTAGGTCTGCTCCCCCG	6	A	FALSE
rs1085307639	TGATACACCAGAGGAAATATTGGCATGAATAGGTAGCGGAAAATTCTCACT	T	ATTCATGCCAATATTTCCTC	5	A	FALSE
rs142932960	AGTGTTCTCCAGTCAACTACAGGTGTACATGGTACTACAGCTCTGCCCTGT	T	CATGTACACCTGTAGTTGAC	6	A	FALSE
rs398123470	TGTTACCTGTTTCACATGTACGTGGATGTCCGGGCTGGCGGAGGCATTGGG	A	GTGGATGTCCGGGCTGGCGG	5	A	FALSE
rs118192164	GCCCATCGGCCTGAATATGTGTGCGTCCACCGACCAAGACCTCATCACGCT	T	CGGTGGACGCACACATATTC	7	A	FALSE
rs1057518885	CCTTGAGTACTTCCGCCCCTACCTGAGCCGCATCGAGATCATGGGCGCGTC	A	CCTGAGCCGCATCGAGATCA	5	A	FALSE
rs794728751	GCTTTGAGAGGAGAAGGTGGGAATGAGCTTCTTGCAGCAATGGAAGAAGCC	A	GAATGAGCTTCTTGCAGCAA	6	A	FALSE
rs794728746	ATATCTTGACTTTCTTAGATTTGCTATCTTCTGTAATGGTAGGACTTGATT	A	TTGCTATCTTCTGTAATGGT	6	A	FALSE
rs794728710	TTTATCCTTACAGGGTATCTCATTGATGGTGATGTCCTCAGGTTGCTGCAT	A	TCATTGATGGTGATGTCCTC	7	A	FALSE
rs1057517311	TGAGGAAACCAACCCCAGTTTAGCATAAGATACAGTAATAATTAAAAAAAA	T	ATCTTATGCTAAACTGGGGT	6	A	FALSE
rs1057516398	AGGTAGTGACCTTGGTCCACAAGAATAGCTTGAACAAGTTTTAAATATGCT	T	CAAGCTATTCTTGTGGACCA	7	A	FALSE
rs796053016_1	TGTCAGAGCCCCTGGAGGACCTGGATCCCTACTATATCAATAAGAAAGTGA	T	GTAGGGATCCAGGTCCTCCA	7	A	FALSE
rs796053016_1	TGTCAGAGCCCCTGGAGGACCTGGATCCCTACTATATCAATAAGAAAGTGA	T	TAGGGATCCAGGTCCTCCAG	6	A	FALSE
rs886042528	CCTAATAAATTTGATCCTGGCTGTGATGGCCATGGCCTACGAGGAACAGAA	A	TGTGATGGCCATGGCCTACG	5	A	FALSE
rs797044933	TCAGGCCACCTTGGAAGAAGCAGAATAAAAAGAGGCCGAATTTCAGCAGAT	T	TTTTTATTCTGCTTCTTCCA	6	A	FALSE
rs199473115_1	AGATGTCCCCTTTGGCCCCAGTAAATAGCCATGAGAGAAGAAGCAAGAGGA	T	TGGCTATTTACTGGGGCCAA	6	A	FALSE
rs199473115_1	AGATGTCCCCTTTGGCCCCAGTAAATAGCCATGAGAGAAGAAGCAAGAGGA	T	GGCTATTTACTGGGGCCAAA	5	A	FALSE
rs786201085	ACCATCATGAACTGCACAAGGACCTATCCTAAGGTACGTGGGGCTGGTGAC	A	GACCTATCCTAAGGTACGTG	6	A	FALSE
rs138952094	CTCATCAACCACCCCAATCTCAACATAATGGATGAGTTCTGTGAACAAGTT	T	CCATTATGTTGAGATTGGGG	6	A	FALSE
rs267607047_1	ACGCTTTGGCCATCTCGGTGATGAATCAGTGGCCAGGAGTGAAACTGCGGG	T	CCACTGATTCATCACCGAGA	7	A	FALSE
rs786205162	CCTGAGCCCCTTCCACGCCCCTGCATAGAGCCCAGGCCTGCACGGCGGCGC	T	GCTCTATGCAGGGGCGTGGA	6	A	FALSE
rs1057516898	TGATCCTTTTTTTACGCCTTACATGAGTGGTGGGCACAGCTGGAGTTCTTC	A	ACATGAGTGGTGGGCACAGC	6	A	FALSE
rs150203483	CGAGACCCCGGCTTCATGCCCGGCTAGCTGACTGTTGCCTGGGTGGAGGGT	A	CGGCTAGCTGACTGTTGCCT	6	A	FALSE
rs1413339367	TCGTGGGGCCCTGGGCACCCTGCACTAGCTGGGCATCGTCGTCGGCATCCT	T	CAGCTAGTGCAGGGTGCCCA	6	A	FALSE
rs80359814	GTGGGCCTTTTCGTTAACCGCTTTGACCGGTAAGTAGGAGAGGTCCTGGCA	A	CTTTGACCGGTAAGTAGGAG	6	A	FALSE
rs121434363	GACACCTGGATCTGCTCCCTCCTGGATTCCCTCATGGTGGGGCTCAGTGGG	A	TCCTGGATTCCCTCATGGTG	7	A	FALSE
rs376672665_1	GCAGAGTGCCCTGGAAGAGGCCCAGTAGAATCCCCGTGAGGGTATTGTCAT	T	ATTCTACTGGGCCTCTTCCA	6	A	FALSE
rs104893936	ACAGGCCTCACATCTGGGAGGAGCTATGTTCTCTGGGGCAGGGAACATCGC	A	GAGCTATGTTCTCTGGGGCA	6	A	FALSE
rs864622179	GCTTTGGCAAAAGATGCAGCACTGGATCCTATCCGAGGTAGGTATACAAGA	A	CACTGGATCCTATCCGAGGT	7	A	FALSE
rs878854992	AGCTTTGGCAAAAGATGCAGCACTGAGTCCTATCCGAGGTAGGTATACAAG	A	CACTGAGTCCTATCCGAGGT	6	A	FALSE
rs1060501173	AATGCAGACCCTAAAACACATTGAATAGTGGTCACTAAAACAAGCAAGAAT	T	CCACTATTCAATGTGTTTTA	6	A	FALSE
rs72547552	GAAAGTGGTTGCGTTTCATGAGTCGAGCCACGCCTTGGTGGGCTGGATGCT	A	GAGTCGAGCCACGCCTTGGT	7	A	FALSE
rs1235945505	ACGGCAGTGGGCCTGGCCATCCTGTAGTATGTTTTCCGTCTGGCCGGGATG	A	CCTGTAGTATGTTTTCCGTC	6	A	FALSE
rs1064795113	ATATATTACCAAAGAAGACATGAAGTAGGTCCGATTCTGGTTGCTTCCCCT	T	GACCTACTTCATGTCTTCTT	6	A	FALSE
rs104894085	GTGGCTGCCCAAGAGCATCATCAACTAGGTCCTGTCCCAGACCCAGGTGGA	T	GACCTAGTTGATGATGCTCT	6	A	FALSE
rs104894085	GTGGCTGCCCAAGAGCATCATCAACTAGGTCCTGTCCCAGACCCAGGTGGA	T	ACCTAGTTGATGATGCTCTT	5	A	FALSE
rs869312892	CTGCTGCCCCCCATTTCCTACAGAATGACCTGCAGCAATACCATTGACCTG	T	AGGTCATTCTGTAGGAAATG	6	A	FALSE
rs121913325	CGAGCCCAGACACCAAGGACCGGTGACGCAGCATGACTGTGGTGCCGTACT	A	CCGGTGACGCAGCATGACTG	7	A	FALSE
rs121913324	CATCGACTCCACCGAGGTCATCTACTAGCCGCGCCGCAAGCGGGCCAAGCT	T	CGGCTAGTAGATGACCTCGG	6	A	FALSE
rs796053366	CCAAGGCACCGTAGACAAACTCTGCTGAGTGGAGCAGGTAGGACTCTCCTT	T	CACTCAGCAGAGTTTGTCTA	6	A	FALSE
rs863224928	AAGCACTGCAAAGCATGTGGTTCTGAGTGAAGGCCATTCAGGACAGACTGG	A	GTTCTGAGTGAAGGCCATTC	7	A	FALSE
rs121909501	TCTGTGCCCCATGACACCTGGCTGCTCAAGAAGTGTTCCCTGTGTAAATGC	T	TCTTGAGCAGCCAGGTGTCA	6	A	FALSE
rs886039106	ATCCTCGTGAAGAACGACCTAACCTACTGCCTGTGTGACTTTGGGCTTTCC	A	ACCTACTGCCTGTGTGACTT	5	A	FALSE
rs869025537	AGCTGGGAGGACCTGCGCAAGCTGGACAGCTCCCTCGCCCGGGGGATTGCT	A	GCTGGACAGCTCCCTCGCCC	6	A	FALSE
rs199422321	CCACAATCCCCTGCCAAAAGCCAAGTCTGGCACACATCTTCCTCAGGGACC	T	CCAGACTTGGCTTTTGGCAG	5	A	FALSE
rs386834182	AACTCTGGAAAGTGGCTTCTAACTCAGCGCATTTTCTTAGTGGATGCAGTA	A	AACTCAGCGCATTTTCTTAG	6	A	FALSE
rs754200057	CGTTTTTTCCTTGTAGGAGAGAAGCTACAAGTCTTACCGTCCCTTAACAGT	T	CTTGTAGCTTCTCTCCTACA	6	A	FALSE
rs1064794618	TGTCCCCGGACGATATTGAACAATGATTCACTGAAGACCCAGGTCCAGATG	A	CAATGATTCACTGAAGACCC	6	A	FALSE
rs730882001	CGTCCGCGCCATGGCCATCTACAAGTAGTCACAGCACATGACGGAGGTTGT	T	TGACTACTTGTAGATGGCCA	6	A	FALSE
rs876658483	CTGTCCCCGGACGATATTGAACAATAGTTCACTGAAGACCCAGGTCCAGAT	A	CAATAGTTCACTGAAGACCC	5	A	FALSE
rs121908088_1	CCTGTTTGCCTGTCTCATTGGGAAGTAGATGAAGGCTCTGCGGGACGGTGA	T	CATCTACTTCCCAATGAGAC	6	A	FALSE
rs118204027	AGACAACCCCAGAACATCCTGTGCCTAGCGGGACAATCCCAGAGCCTCCTC	T	CCGCTAGGCACAGGATGTTC	6	A	FALSE
rs1060499809	AGACAACCCCAGAACATCCTGTGCCTAGCGGGACAATCCCAGAGCCTCCTC	T	CCGCTAGGCACAGGATGTTC	6	A	FALSE
rs515726167	GGAAGACCTGCCTGCCCAAGGCCTTACTGAACCTGAGCAATGGCCGCAACG	A	GCCTTACTGAACCTGAGCAA	6	A	FALSE
rs77975504	TGGATGAATGCCCTTTACTTCACCCATGGGCTGAAGCTGACGGGGACCTAT	A	CACCCATGGGCTGAAGCTGA	6	A	FALSE
rs118203387	GACATTTTTGGCCGTCTGTCATCATAGTGCCTGAAGAAACCAGGTACAGAT	A	TCATAGTGCCTGAAGAAACC	5	A	FALSE
rs45517216	CTTTACTTCCCCTTGCAGTGTGGACTAGCTGTGCTCTGCTCTCTGCTCCAT	T	CAGCTAGTCCACACTGCAAG	6	A	FALSE
rs121918670	GTTTCTTCCCAAATATGCTCTGTCCTAGGATGTTTGCACATATAGAGACTT	T	ATCCTAGGACAGAGCATATT	6	A	FALSE
rs786205698	CTCCCTCTCCCCACACAGGGCTCAGTAGCTGGCGCCCAGTGACCCCCAGGT	T	CAGCTACTGAGCCCTGTGTG	6	A	FALSE
rs68080670	ATGAGGCCAGTGTCTGAGCTGATCCAGTCACGTCCACAACCGGCTGAGGAA	A	GATCCAGTCACGTCCACAAC	6	A	FALSE
rs869312068	GTTGTCAGCACAGCCACAGACATGTAGTCACTTGGAACACTGGTATATGTG	A	CATGTAGTCACTTGGAACAC	6	A	FALSE
rs1131691318	CTTCTTGGTTTTCCACAGCTTTGGTAGGGGAACTGGTTCTGGGTTCACCTC	A	TTGGTAGGGGAACTGGTTCT	6	A	FALSE
rs878853258	TTCGATGCCAAGAACATGATGGCCGTCTGCGACCCGCGCCACGGCCGCTAC	T	GCAGACGGCCATCATGTTCT	5	A	FALSE
rs1064792861	AGAGGCCTGGCGCCAGCAGCTTGTGAACAAGCATTCCACAGGGGGTGTGGG	A	CTTGTGAACAAGCATTCCAC	7	A	FALSE
rs17848368	GCTGGGCACCATCCTGACCATGGTGTGGACTGAGGGTCCCTGCAGCCCCTA	T	AGTCCACACCATGGTCAGGA	6	A	FALSE
rs397517983	GCTGATTTCCTGGATCCCACCAGAATAGTCTAATGGTATTATCCAGTCCTA	T	AGACTATTCTGGTGGGATCC	6	A	FALSE
rs111033265	CTGAAAGCTTGCACGGTTGCTGGCTATGCCACCAGTAGCAAGGTAAGAGGA	A	TGGCTATGCCACCAGTAGCA	6	A	FALSE
rs121909795	CGACCCCACCTACTCCGACTTCTGCTAGTTCCGGGTATGTCTGCCTGCTGG	T	GAACTAGCAGAAGTCGGAGT	6	A	FALSE
rs727504215	TGCTTGTCCCGATAGGTCACCTTTGACTCTTCAGAGATGCAGGGACACACG	A	CTTTGACTCTTCAGAGATGC	6	A	FALSE
rs386834057	CCTTCCCTCTTGTGCGTTGCAGGCTAGGTAGTTGGGTCTCTGGATATTCTT	A	AGGCTAGGTAGTTGGGTCTC	6	A	FALSE
rs1057524638	TGTGCCAGCCTGGTGCAGCTCCAGCTAGGAGTTCGTAGCTGCCCACCGAGC	T	CTCCTAGCTGGAGCTGCACC	6	A	FALSE
rs104893880	CCCCGTGCCCAAGTCCCTGCAGAAGTAGAGGCGCATGCTGGAGCGCCTGGT	T	CCTCTACTTCTGCAGGGACT	6	A	FALSE
rs193922735	GTCTTCCCCCCTGAGCCTGAGGAGCTAGAGGCAGACCAGCACCAGCCCTTC	T	CCTCTAGCTCCTCAGGCTCA	6	A	FALSE
rs193922735	GTCTTCCCCCCTGAGCCTGAGGAGCTAGAGGCAGACCAGCACCAGCCCTTC	T	CTCTAGCTCCTCAGGCTCAG	5	A	FALSE
rs121908094	TTGGGAGACCTTCCTAGCACAGCGGTAGGTGAGCCTAGACAGGGTCCAACC	T	CACCTACCGCTGTGCTAGGA	6	A	FALSE
rs273585630	GGCAAGGCCTTCCCCCAGGGGAGACTCCTGCTCAGGCCCCCCAAGAGGGGC	T	CAGGAGTCTCCCCTGGGGGA	5	A	FALSE
