# Supplementary material for: Predicting base editing outcomes using position-specific sequence determinants
Source: Nucleic Acids Res. 2022 Mar 14;50(6):3551–64. doi: 10.1093/nar/gkac161 (PMC8989541; doi:10.1093/nar/gkac161)
Supplement: gkac161_Supplemental_Files [file gkac161_supplemental_files.zip › supplementary_table_6.xlsx]

## Sheet: Sheet1
Gene	Guide	Target region	Index in target region	Pos 1	Pos 2	Pos 3	Pos 4	Pos 5	Pos 6	Pos 7	Pos 8	Pos 9	Batch	Label
AARS1	CACGCCCTGTGTTGTCAGGC	CATACTTACCCACGCCCTGTGTTGTCAGGCCGGCCACCAT	10	13		37		61	17	9			1	AARS1-1
DAD1	CGGTCAGCAGTATATACAGC	TGCAGCGCCCCGGTCAGCAGTATATACAGCAGGTACGCGT	10	13				27			1		1	DAD1-1
HCFC1	CCCCCTCCGTGTCCTCGACT	AAACGGGCCCCCTCCGTGTCCTCGACTCGGGCACAGCTTC	7	28	64	64	49	31		2	1		1	HCFC1-1
KARS1	CTGCCCCCCACAGCTGGCTG	GGAATATGGGCTGCCCCCCACAGCTGGCTGGGGCATGGGC	10	44			45	18	8	3	5	10	1	KARS1-1
RCC1_3	CATTCCGGAGGATGTTGTGC	CCCTGGTATCCATTCCGGAGGATGTTGTGCAGGCTGAGGC	10	2.5				0.5	0.2				2	RCC1_3-2
HCFC1_14	CCAACTCCCTGGAGGTGAGC	CGCGCCAACACCAACTCCCTGGAGGTGAGCTGGGGGGCAG	10	2.1	4.6			0.4		0	0.1	0.1	2	HCFC1_14-2
HCFC1_10	AAGACCATGGCTGTGACACC	CACCATCGTGAAGACCATGGCTGTGACACCTGGCACTACC	10					0.6	1.6				2	HCFC1_10-2
HARS_1	GGCTCAGCATTGGGGTGGAG	CCATGTGTGGGGCTCAGCATTGGGGTGGAGCGGATTTTCT	10			10.7		3.5			0.3		2	HARS_1-2
DAD1_3	CTGACCGGGGCGCTGCAGTT	GTATATACTGCTGACCGGGGCGCTGCAGTTCGGTTACTGT	10	12.9				2.9	6.7				2	DAD1_3-2
AARS1_2	GACTCTCAAATCCCTAAAGA	AATTGCGGGAGACTCTCAAATCCCTAAAGAAGGTCATGGA	10			31.3		11.2		1.9			2	AARS1_2-2
HCFC1_2	CCGTGGATCTGAGCAGCACA	CTCCCGGCCGCCGTGGATCTGAGCAGCACAGGGGAGCCAT	10	16.5	28							0.9	2	HCFC1_2-2
AARS1_2	GACTCTCAAATCCCTAAAGA	AATTGCGGGAGACTCTCAAATCCCTAAAGAAGGTCATGGA	10			31.4		12.4		2.1			3	AARS1_2-3
RCC1_2	GGAGCCCATGAAGAAGAGCA	TTGGACTGTTGGAGCCCATGAAGAAGAGCATGGTGCCTGT	10					16	6.5	2.2			3	RCC1_2-3
TAF1_3	GGCTGATGAAAACTTCCTGA	CTGATCTTCTGGCTGATGAAAACTTCCTGATGGTGACACA	10			26.7							3	TAF1_3-3
HCFC1_14	CCAACTCCCTGGAGGTGAGC	CGCGCCAACACCAACTCCCTGGAGGTGAGCTGGGGGGCAG	10	1.8	5			0.2		0	0	0.3	3	HCFC1_14-3
HCFC1_10	AAGACCATGGCTGTGACACC	CACCATCGTGAAGACCATGGCTGTGACACCTGGCACTACC	10					0.5	1.7				3	HCFC1_10-3
HCFC1_16	CCTCCGTGTCCTCGACTCGG	AAACGGGCCCCCTCCGTGTCCTCGACTCGGGCACAGCTTC	10	1.6	1.2		0.1	0.1					3	HCFC1_16-3
HCFC1_2	CCGTGGATCTGAGCAGCACA	CTCCCGGCCGCCGTGGATCTGAGCAGCACAGGGGAGCCAT	10	16	26.1							0.5	3	HCFC1_2-3
RCC1_3	CATTCCGGAGGATGTTGTGC	CCCTGGTATCCATTCCGGAGGATGTTGTGCAGGCTGAGGC	10	2.1				0.8	0.3				3	RCC1_3-3
HARS1_1	GGCTCAGCATTGGGGTGGAG	CCATGTGTGGGGCTCAGCATTGGGGTGGAGCGGATTTTCT	10			10.4		3.6			0.4		3	HARS1_1-3
DDX3X_2	CAACCTCATTCTTTAACGAG	TTAGGCCTGGCAACCTCATTCTTTAACGAGAGGAACATAA	10	6.2			1.6	2.3		0.1			3	DDX3X_2-3
DAD1_3	CTGACCGGGGCGCTGCAGTT	GTATATACTGCTGACCGGGGCGCTGCAGTTCGGTTACTGT	10	14.4				2.1	7.7				3	DAD1_3-3
